# Supplementary material for: Predicting the phenotypic effects of non-synonymous single nucleotide polymorphisms based on support vector machines
Source: BMC Bioinformatics. 2007 Nov 16;8:450. doi: 10.1186/1471-2105-8-450 (PMC2216041; doi:10.1186/1471-2105-8-450)
Supplement: Additional file 1 — The amino acid properties used in Parepro. The file can be viewed by the software Excel. [file 1471-2105-8-450-S1.xls]

## Sheet: Table S2
Table S2 Selected properties of Parepro.
No	Amino acid property	Amino Acid
		A	C	D	E	F	G	H	I	K	L	M	N	P	Q	R	S	T	V	W	Y
20	D Normalized frequency of extended structure (Burgess et al., 1974)	0.288	0.533	0.271	0.262	0.318	0.312	0.2	0.411	0.265	0.4	0.375	0.229	0.34	0.327	0.362	0.354	0.388	0.495	0.231	0.429
25	D A parameter defined from the residuals obtained from the best correlation of	-0.118	0.083	0.048	-0.245	0.015	0.104	0.138	0.23	0.032	-0.052	-0.258	0.289	0	-0.105	0.124	0.225	0.166	0.513	0.158	0.094
45	D Normalized frequency of N-terminal beta-sheet (Chou-Fasman, 1978b)	0.86	0.87	0.38	0.35	1.5	0.63	0.54	1.94	1	1.3	1.43	0.66	0.66	1.65	0.9	0.63	1.17	1.69	1.49	1.07
49	D Frequency of the 1st residue in turn (Chou-Fasman, 1978b)	0.06	0.149	0.147	0.056	0.059	0.102	0.14	0.043	0.055	0.061	0.068	0.161	0.102	0.074	0.07	0.12	0.086	0.062	0.077	0.082
60	D Normalized frequency of middle helix (Crawford et al., 1973)	1.33	0.93	0.97	1.66	1.15	0.58	1.49	0.99	1.03	1.29	1.4	0.72	0.49	1.42	0.79	0.83	0.94	0.96	1.33	0.49
68	D Consensus normalized hydrophobicity scale (Eisenberg, 1984)	0.25	0.04	-0.72	-0.62	0.61	0.16	-0.4	0.73	-1.1	0.53	0.26	-0.64	-0.07	-0.69	-1.76	-0.26	-0.18	0.54	0.37	0.02
82	D STERIMOL minimum width of the side chain (Fauchere et al., 1988)	1.52	1.52	1.52	1.52	1.52	1	1.52	1.9	1.52	1.52	1.52	1.52	1.52	1.52	1.52	1.52	1.73	1.9	1.52	1.52
83	D STERIMOL maximum width of the side chain (Fauchere et al., 1988)	2.04	3.41	3.78	3.31	6.02	1	5.66	3.49	4.87	4.45	4.8	4.37	4.31	3.53	6.24	2.7	3.17	3.17	5.9	6.72
99	D Alpha-helix indices for beta-proteins (Geisow-Roberts, 1980)	1.55	1.44	1.55	1.67	0.4	0.59	1.21	1.27	1.2	1.25	1.37	1.2	0.21	1.13	0.2	1.01	0.55	0.64	1.86	1.08
125	D Normalized relative frequency of double bend (Isogai et al., 1980)	1.34	1.44	1.77	2.54	0.43	0.95	0	0.52	0.79	1.05	0	0.92	0.37	0.79	2.78	0.87	1.14	0	1.79	0.73
144	D Flexibility parameter for two rigid neighbors (Karplus-Schulz, 1985)	0.892	0.925	0.932	0.933	0.914	0.923	0.894	0.872	1.057	0.921	0.804	0.93	0.932	0.885	0.901	0.923	0.934	0.913	0.803	0.837
156	D Side chain torsion angle phi(AAAR) (Levitt, 1976)	243.2	209.4	215	213.6	203.7	300	219.9	217.9	210.9	205.6	204	207.1	237.4	205.4	206.6	232	226.7	220.3	203.7	195.6
159	D van der Waals parameter epsilon (Levitt, 1976)	0.025	0.1	0.1	0.1	0.39	0.025	0.1	0.19	0.2	0.19	0.19	0.1	0.17	0.1	0.2	0.025	0.1	0.15	0.56	0.39
163	D Normalized frequency of alpha-helix, unweighted (Levitt, 1978)	1.32	0.92	1.03	1.44	1.02	0.61	1.31	0.93	1.25	1.31	1.39	0.95	0.58	1.1	0.98	0.76	0.79	0.93	0.97	0.73
175	D Normalized frequency of zeta L (Maxfield-Scheraga, 1976)	1.13	0.38	1.18	1.02	0.45	3.84	0.3	0.4	1.13	0.65	0	1.11	0	0.41	0.48	0.81	0.71	0.48	0.93	0.38
192	D Normalized composition of mt-proteins (Nakashima et al., 1990)	-0.6	-0.34	-1.36	-1.16	1.38	-0.37	0.08	1.44	-0.84	1.82	2.04	0.39	-0.05	-0.71	-1.18	0.25	0.66	-0.6	1.02	0.53
194	D Normalized composition from animal (Nakashima et al., 1990)	-0.57	-0.3	-1.54	-1.17	1.42	-0.48	0.1	1.31	-1.02	2.16	2.55	0.02	0.11	-0.71	-1.29	0.3	0.99	-0.79	1.35	0.2
232	D Normalized frequency of beta-sheet in all-beta class (Palau et al., 1981)	0.89	1.04	0.71	0.72	1.32	0.87	1.04	1.14	1	1.02	1.41	0.67	0.69	1.06	1.06	0.86	1.15	1.66	1.06	1.35
258	D Weights for alpha-helix at the window position of -6 (Qian-Sejnowski, 1988)	0.12	-0.25	0.01	-0.02	0.05	-0.02	-0.06	-0.07	0.26	0.05	0	-0.1	-0.19	-0.03	0.04	-0.19	-0.04	-0.03	-0.06	-0.14
259	D Weights for alpha-helix at the window position of -5 (Qian-Sejnowski, 1988)	0.26	-0.15	0.15	0.21	0.12	-0.37	0.1	-0.03	0.12	-0.02	0	-0.03	-0.08	-0.13	-0.14	0.01	-0.34	0.02	-0.01	-0.29
280	D Weights for beta-sheet at the window position of 3 (Qian-Sejnowski, 1988)	-0.44	0.13	-0.2	-0.28	-0.13	0.08	0.09	-0.04	-0.33	-0.12	-0.21	0.05	-0.48	-0.58	-0.13	0.27	0.47	0.06	-0.22	-0.11
281	D Weights for beta-sheet at the window position of 4 (Qian-Sejnowski, 1988)	-0.31	-0.11	0.13	-0.05	-0.04	0.45	-0.06	-0.25	-0.44	-0.44	-0.28	0.06	-0.29	-0.47	-0.1	0.34	0.27	0.11	-0.08	0.06
282	D Weights for beta-sheet at the window position of 5 (Qian-Sejnowski, 1988)	-0.02	-0.02	0.11	0.1	-0.03	0.38	-0.09	-0.48	-0.39	-0.26	-0.14	0.03	-0.04	-0.17	0.04	0.41	0.36	-0.18	-0.01	-0.08
284	D Weights for coil at the window position of -6 (Qian-Sejnowski, 1988)	-0.05	0.3	0.15	-0.02	0.09	-0.14	-0.07	0.26	-0.42	0.04	0.25	0	0.31	-0.08	0.06	-0.11	-0.06	0.04	0.19	0.33
305	D Average relative fractional occurrence in ER(i) (Rackovsky-Scheraga, 1982)	0.3	0.72	1.26	1.33	1.2	3.09	1.33	0.45	0.71	0.96	1.89	2.73	0.83	0.97	0.9	1.16	0.97	0.64	1.58	0.86
310	D Average relative fractional occurrence in E0(i-1) (Rackovsky-Scheraga, 1982)	0.93	1.08	0.6	0.73	1.51	0.78	1.08	1.74	1	1.03	1.31	0.92	1.37	0.94	1.52	0.97	1.38	1.7	1.12	1.65
322	D Relative preference value at N" (Richardson-Richardson, 1988)	0.7	0.6	1.4	1	1.2	1.6	1.2	0.9	1	0.9	0.3	1.2	0.7	1	0.4	1.6	0.3	0.7	1.1	1.9
327	D Relative preference value at N3 (Richardson-Richardson, 1988)	1	0.6	2.2	3.3	0.6	0.6	0.7	0.4	0.8	0.6	1	0.7	0.4	1.5	0.4	0.4	1	1.1	1.4	1.2
331	D Relative preference value at C5 (Richardson-Richardson, 1988)	1.8	0	0.7	1.1	1.9	0.5	2.4	1.3	1.4	1.2	2.7	0.6	0.3	1	1	0.5	0.5	0.4	1.1	1.3
336	D Relative preference value at C-cap (Richardson-Richardson, 1988)	0.8	0.4	0.7	0.3	0.5	3.9	1.3	0.7	1.3	0.7	0.8	1.6	0.7	0.9	0.9	0.8	0.3	0.2	0	0.8
361	D Principal component III (Sneath, 1966)	-0.11	-0.184	-0.285	-0.246	0.438	-0.073	0.32	0.001	0.049	-0.008	-0.041	-0.136	-0.016	-0.067	0.079	-0.153	-0.208	-0.155	0.493	0.381
367	D Normalized frequency of isolated helix (Tanaka-Scheraga, 1977)	0.946	0.481	1.311	0.698	0.963	0.36	2.168	1.283	1.203	1.192	0	0.432	2.093	1.615	1.128	0.523	1.961	0.409	1.925	0.802
371	D Normalized frequency of chain reversal D (Tanaka-Scheraga, 1977)	0.937	1.004	1.64	0.679	0.803	0.901	1.085	0.178	1.254	0.808	0.886	1.08	0.748	1.078	1.725	1.145	1.487	0.625	0.803	1.227
373	D Normalized frequency of zeta R (Tanaka-Scheraga, 1977)	0.328	0	3.379	0	1.336	0.5	1.204	2.078	0.835	0.414	0.982	1.498	0.415	0	2.088	1.089	1.732	0.946	1.781	0
374	D Normalized frequency of coil (Tanaka-Scheraga, 1977)	0.945	0.932	1.315	1.014	0.622	2.355	0.525	0.673	0.947	0.758	1.028	1.202	0.579	0.704	0.364	1.14	0.863	0.561	0.777	0.907
376	D Relative population of conformational state A (Vasquez et al., 1983)	0.135	0.159	0.289	0.184	0.087	0.051	0.223	0.173	0.17	0.215	0.239	0.196	0.151	0.236	0.296	0.01	0.1	0.285	0.166	0.066
405	D Normalized positional residue frequency at helix termini N" (Aurora-Rose,	1.05	0.6	1.39	1.11	0.95	1.26	1.43	0.95	0.97	0.96	0.99	0.91	1.05	0.87	0.81	0.96	1.03	0.62	1.06	0.94
420	D Normalized positional residue frequency at helix termini C" (Aurora-Rose,	0.93	0.67	1.15	1.07	1.05	1.08	1.4	1.14	1.27	1.16	1.11	0.82	1.01	1.02	0.96	0.71	0.84	0.74	1.06	1.15
440	D Distribution of amino acid residues in the 18 non-redundant families of	8.9	0.6	6.3	6.9	3.3	9.4	2.2	7	6.1	7.4	2.3	4.4	4.2	2.8	4.6	4	5.7	8.2	1.3	4.5
454	D Alpha-helix propensity derived from designed sequences (Koehl-Levitt, 1999)	-0.04	0.57	0.27	-0.33	-0.01	1.24	-0.11	-0.26	-0.18	-0.38	-0.09	0.25	0	-0.02	-0.3	0.15	0.39	-0.06	0.21	0.05
455	D Beta-sheet propensity derived from designed sequences (Koehl-Levitt, 1999)	-0.12	-0.63	1.12	0.91	-0.67	0.76	1.34	-0.77	0.29	0.15	-0.71	1.05	0	1.67	0.34	1.45	-0.7	-0.7	-0.14	-0.49
456	D Composition of amino acids in extracellular proteins (percent) (Cedano et	8.6	2.9	4.9	5.1	3.7	7.8	2.1	4.6	6.3	8.8	2.5	4.6	4.9	4	4.2	7.3	6	6.7	1.4	3.6
459	D Composition of amino acids in intracellular proteins (percent) (Cedano et	7.9	1.9	5.5	7.1	3.9	7.1	2.1	5.2	6.7	8.6	2.4	4	5.3	4.4	4.9	6.6	5.3	6.8	1.2	3.1
460	D Composition of amino acids in nuclear proteins (percent) (Cedano et al.,	8.3	1.6	4.7	6.5	2.7	6.3	2.1	3.7	7.9	7.4	2.3	3.7	6.9	4.7	8.7	8.8	5.1	5.3	0.7	2.4
465	D Interior composition of amino acids in intracellular proteins of thermophiles	9.88	1.12	3.5	4.02	5.27	6.88	1.88	10.08	3.39	13.21	2.44	2.35	3.8	1.66	3.71	4.1	4.98	12.53	1.11	4.07
469	D Entire chain composition of amino acids in intracellular proteins of	7.39	0.74	5.14	9.8	3.91	7.53	1.82	6.96	7.81	9.45	2.1	3.06	4.54	2.22	5.91	4.18	4.45	8.62	0.9	3.46
486	D Electron-ion interaction potential values (Cosic, 1994)	0.0373	0.0829	0.1263	0.0058	0.0946	0.005	0.0242	0	0.0371	0	0.0823	0.0036	0.0198	0.0761	0.0959	0.0829	0.0941	0.0057	0.0548	0.0516
490	D Hydrophobicity coefficient in RP-HPLC, C4 with 0.1%TFA/MeCN/H2O (Wilce et al.	-1.64	9.3	0.7	1.18	-1.36	-1.85	7.17	3.02	-2.36	0.83	4.26	0.83	3.12	-0.04	-3.28	1.59	2.31	0.52	2.61	2.37
491	D Hydrophobicity coefficient in RP-HPLC, C18 with 0.1%TFA/2-PrOH/MeCN/H2O	-2.34	5.03	-0.48	1.3	2.57	-1.06	-3	7.26	1.56	1.09	0.62	2.81	-0.15	0.16	1.6	1.93	0.19	2.06	3.59	-2.58
524	D Hydropathies of amino acid side chains, neutral form (Roseman, 1988)	0.39	0.25	-0.71	-0.18	2.27	0	-0.6	1.82	0.32	1.82	0.96	-1.91	NA	-1.3	NA	-1.24	-1	1.3	2.13	1.47

## Sheet: Table S1
Table S1 The properties of amino acid download from AAidex.
No	Amino acid property	Amino Acid
		A	C	D	E	F	G	H	I	K	L	M	N	P	Q	R	S	T	V	W	Y
3	D Signal sequence helical potential (Argos et al., 1982)	1.18	1.89	0.05	0.11	1.96	0.49	0.31	1.45	0.06	3.23	2.67	0.23	0.76	0.72	0.2	0.97	0.84	1.08	0.77	0.39
4	D Membrane-buried preference parameters (Argos et al., 1982)	1.56	1.23	0.14	0.23	2.03	0.62	0.29	1.67	0.15	2.93	2.96	0.27	0.76	0.51	0.45	0.81	0.91	1.14	1.08	0.68
5	D Conformational parameter of inner helix (Beghin-Dirkx, 1975)	1	0.06	0.44	0.73	0.6	0.35	0.6	0.73	0.6	1	1	0.35	0.06	0.44	0.52	0.35	0.44	0.82	0.73	0.44
6	D Conformational parameter of beta-structure (Beghin-Dirkx, 1975)	0.77	0.65	0.65	0.55	0.98	0.65	0.83	0.98	0.55	0.83	0.98	0.55	0.55	0.72	0.72	0.55	0.83	0.98	0.77	0.83
7	D Conformational parameter of beta-turn (Beghin-Dirkx, 1975)	0.37	0.84	0.97	0.53	0.53	0.97	0.75	0.37	0.75	0.53	0.64	0.97	0.97	0.64	0.84	0.84	0.75	0.37	0.97	0.84
8	D Average flexibility indices (Bhaskaran-Ponnuswamy, 1988)	0.357	0.346	0.511	0.497	0.314	0.544	0.323	0.462	0.466	0.365	0.295	0.463	0.509	0.493	0.529	0.507	0.444	0.386	0.305	0.42
9	D Residue volume (Bigelow, 1967)	52.6	68.3	68.4	84.7	113.9	36.3	91.9	102	105.1	102	97.7	75.7	73.6	89.7	109.1	54.9	71.2	85.1	135.4	116.2
10	D Information value for accessibility; average fraction 35% (Biou et al., 1988)	16	168	-78	-106	189	-13	50	151	-141	145	124	-74	-20	-73	-70	-70	-38	123	145	53
11	D Information value for accessibility; average fraction 23% (Biou et al., 1988)	44	90	-91	-139	148	-8	47	100	-188	108	121	-72	-36	-117	-68	-60	-54	117	163	22
12	D Retention coefficient in TFA (Browne et al., 1982)	7.3	-9.2	-2.9	-7.1	19.2	-1.2	-2.1	6.6	-3.7	20	5.6	-5.7	5.1	-0.3	-3.6	-4.1	0.8	3.5	16.3	5.9
13	D Retention coefficient in HFBA (Browne et al., 1982)	3.9	-14.3	-2.8	-7.5	14.7	-2.3	2	11	-2.5	15	4.1	-2.8	5.6	1.8	3.2	-3.5	1.1	2.1	17.8	3.8
14	D Transfer free energy to surface (Bull-Breese, 1974)	-0.2	-0.45	-0.2	-0.3	-2.33	0	-0.12	-2.26	-0.35	-2.46	-1.47	0.08	-0.98	0.16	-0.12	-0.39	-0.52	-1.56	-2.01	-2.24
15	D Apparent partial specific volume (Bull-Breese, 1974)	0.691	0.624	0.558	0.632	0.756	0.592	0.646	0.809	0.767	0.842	0.709	0.596	0.73	0.649	0.728	0.594	0.655	0.777	0.743	0.743
16	D alpha-NH chemical shifts (Bundi-Wuthrich, 1979)	8.249	8.312	8.41	8.368	8.228	8.391	8.415	8.195	8.408	8.423	8.418	8.747	0	8.411	8.274	8.38	8.236	8.436	8.094	8.183
17	D alpha-CH chemical shifts (Bundi-Wuthrich, 1979)	4.349	4.686	4.765	4.295	4.663	3.972	4.63	4.224	4.358	4.385	4.513	4.755	4.471	4.373	4.396	4.498	4.346	4.184	4.702	4.604
18	D Spin-spin coupling constants 3JHalpha-NH (Bundi-Wuthrich, 1979)	6.5	7.7	7	7	9.4	5.6	8	7	6.5	6.5	0	7.5	0	6	6.9	6.5	6.9	7	0	6.8
19	D Normalized frequency of alpha-helix (Burgess et al., 1974)	0.486	0.2	0.288	0.538	0.318	0.12	0.4	0.37	0.402	0.42	0.417	0.193	0.208	0.418	0.262	0.2	0.272	0.379	0.462	0.161
20	D Normalized frequency of extended structure (Burgess et al., 1974)	0.288	0.533	0.271	0.262	0.318	0.312	0.2	0.411	0.265	0.4	0.375	0.229	0.34	0.327	0.362	0.354	0.388	0.495	0.231	0.429
21	D Steric parameter (Charton, 1981)	0.52	0.62	0.76	0.68	0.7	0	0.7	1.02	0.68	0.98	0.78	0.76	0.36	0.68	0.68	0.53	0.5	0.76	0.7	0.7
22	D Polarizability parameter (Charton-Charton, 1982)	0.046	0.128	0.105	0.151	0.29	0	0.23	0.186	0.219	0.186	0.221	0.134	0.131	0.18	0.291	0.062	0.108	0.14	0.409	0.298
23	D Free energy of solution in water, kcal/mole (Charton-Charton, 1982)	-0.368	4.53	2.06	1.77	1.06	-0.525	0	0.791	0	1.07	0.656	0	-2.24	0.731	-1.03	-0.524	0	0.401	1.6	4.91
24	D The Chou-Fasman parameter of the coil conformation (Charton-Charton, 1983)	0.71	1.19	1.21	0.84	0.71	1.52	1.07	0.66	0.99	0.69	0.59	1.37	1.61	0.87	1.06	1.34	1.08	0.63	0.76	1.07
25	D A parameter defined from the residuals obtained from the best correlation of	-0.118	0.083	0.048	-0.245	0.015	0.104	0.138	0.23	0.032	-0.052	-0.258	0.289	0	-0.105	0.124	0.225	0.166	0.513	0.158	0.094
26	D The number of atoms in the side chain labelled 1+1 (Charton-Charton, 1983)	0	1	1	1	1	0	1	2	1	1	1	1	0	1	1	1	2	2	1	1
27	D The number of atoms in the side chain labelled 2+1 (Charton-Charton, 1983)	0	0	1	1	1	0	1	1	1	2	1	1	0	1	1	0	0	0	1	1
28	D The number of atoms in the side chain labelled 3+1 (Charton-Charton, 1983)	0	0	0	1	1	0	1	0	1	0	1	0	0	1	1	0	0	0	1.5	1
29	D The number of bonds in the longest chain (Charton-Charton, 1983)	0	1	2	3	4	0	3	2	4	2	3	2	0	3	5	1	1	1	5	5
30	D A parameter of charge transfer capability (Charton-Charton, 1983)	0	0	1	1	0	1	0	0	0	0	0	1	0	0	0	0	0	0	0	0
31	D A parameter of charge transfer donor capability (Charton-Charton, 1983)	0	1	0	0	1	0	1	0	1	0	1	1	0	1	1	0	0	0	1	1
32	D Average volume of buried residue (Chothia, 1975)	91.5	117.7	124.5	155.1	203.4	66.4	167.3	168.8	171.3	167.9	170.8	135.2	129.3	161.1	202	99.1	122.1	141.7	237.6	203.6
33	D Residue accessible surface area in tripeptide (Chothia, 1976)	115	135	150	190	210	75	195	175	200	170	185	160	145	180	225	115	140	155	255	230
34	D Residue accessible surface area in folded protein (Chothia, 1976)	25	19	50	49	24	23	43	18	97	23	31	63	50	71	90	44	47	18	32	60
35	D Proportion of residues 95% buried (Chothia, 1976)	0.38	0.45	0.15	0.18	0.5	0.36	0.17	0.6	0.03	0.45	0.4	0.12	0.18	0.07	0.01	0.22	0.23	0.54	0.27	0.15
36	D Proportion of residues 100% buried (Chothia, 1976)	0.2	0.22	0.04	0.03	0.14	0.18	0.02	0.19	0	0.16	0.11	0.03	0.04	0.01	0	0.08	0.08	0.18	0.04	0.03
37	D Normalized frequency of beta-turn (Chou-Fasman, 1978a)	0.66	1.19	1.46	0.74	0.6	1.56	0.95	0.47	1.01	0.59	0.6	1.56	1.52	0.98	0.95	1.43	0.96	0.5	0.96	1.14
38	D Normalized frequency of alpha-helix (Chou-Fasman, 1978b)	1.42	0.7	1.01	1.51	1.13	0.57	1	1.08	1.16	1.21	1.45	0.67	0.57	1.11	0.98	0.77	0.83	1.06	1.08	0.69
39	D Normalized frequency of beta-sheet (Chou-Fasman, 1978b)	0.83	1.19	0.54	0.37	1.38	0.75	0.87	1.6	0.74	1.3	1.05	0.89	0.55	1.1	0.93	0.75	1.19	1.7	1.37	1.47
40	D Normalized frequency of beta-turn (Chou-Fasman, 1978b)	0.74	0.96	1.52	0.95	0.66	1.56	0.95	0.47	1.19	0.5	0.6	1.46	1.56	0.96	1.01	1.43	0.98	0.59	0.6	1.14
41	D Normalized frequency of N-terminal helix (Chou-Fasman, 1978b)	1.29	0.66	2.02	2.44	0.61	0.76	0.73	0.67	0.66	0.58	0.71	0.81	2.01	1.22	0.44	0.74	1.08	0.61	1.47	0.68
42	D Normalized frequency of C-terminal helix (Chou-Fasman, 1978b)	1.2	1.11	0.61	1.24	1.1	0.42	1.77	0.98	1.83	1.13	1.57	0.59	0	1.22	1.25	0.96	0.75	1.25	0.4	0.73
43	D Normalized frequency of N-terminal non helical region (Chou-Fasman, 1978b)	0.7	0.65	0.98	1.04	0.93	1.41	1.22	0.78	1.01	0.85	0.83	1.42	1.1	0.75	0.34	1.55	1.09	0.75	0.62	0.99
44	D Normalized frequency of C-terminal non helical region (Chou-Fasman, 1978b)	0.52	0.94	1.06	0.59	1.04	1.64	1.86	0.87	1.49	0.84	0.52	1.64	1.58	0.7	1.24	0.93	0.86	0.32	0.16	0.96
45	D Normalized frequency of N-terminal beta-sheet (Chou-Fasman, 1978b)	0.86	0.87	0.38	0.35	1.5	0.63	0.54	1.94	1	1.3	1.43	0.66	0.66	1.65	0.9	0.63	1.17	1.69	1.49	1.07
46	D Normalized frequency of C-terminal beta-sheet (Chou-Fasman, 1978b)	0.75	1.11	0.85	0.55	1.5	0.74	0.9	1.35	0.74	1.27	0.95	1.21	0.4	0.65	0.9	0.79	0.75	1.79	1.19	1.96
47	D Normalized frequency of N-terminal non beta region (Chou-Fasman, 1978b)	0.67	1.34	1.39	0.92	0.3	1.46	0.78	0.59	1.09	0.46	0.52	1.86	1.58	1.09	0.89	1.41	1.09	0.42	0.48	1.23
48	D Normalized frequency of C-terminal non beta region (Chou-Fasman, 1978b)	0.74	0.53	1.32	0.85	0.44	1.68	0.96	0.53	0.82	0.59	0.85	1.13	1.69	0.77	1.05	1.49	1.16	0.59	1.59	1.01
49	D Frequency of the 1st residue in turn (Chou-Fasman, 1978b)	0.06	0.149	0.147	0.056	0.059	0.102	0.14	0.043	0.055	0.061	0.068	0.161	0.102	0.074	0.07	0.12	0.086	0.062	0.077	0.082
50	D Frequency of the 2nd residue in turn (Chou-Fasman, 1978b)	0.076	0.053	0.11	0.06	0.041	0.085	0.047	0.034	0.115	0.025	0.082	0.083	0.301	0.098	0.106	0.139	0.108	0.048	0.013	0.065
51	D Frequency of the 3rd residue in turn (Chou-Fasman, 1978b)	0.035	0.117	0.179	0.077	0.065	0.19	0.093	0.013	0.072	0.036	0.014	0.191	0.034	0.037	0.099	0.125	0.065	0.028	0.064	0.114
52	D Frequency of the 4th residue in turn (Chou-Fasman, 1978b)	0.058	0.128	0.081	0.064	0.065	0.152	0.054	0.056	0.095	0.07	0.055	0.091	0.068	0.098	0.085	0.106	0.079	0.053	0.167	0.125
53	D Normalized frequency of the 2nd and 3rd residues in turn (Chou-Fasman, 1978b)	0.64	0.92	1.61	0.8	0.62	1.63	0.77	0.29	1.13	0.36	0.51	1.56	2.04	0.84	1.05	1.52	0.98	0.43	0.48	1.08
54	D Normalized hydrophobicity scales for alpha-proteins (Cid et al., 1992)	-0.45	0.79	-1.52	-0.8	1.48	-1	1.07	0.76	-0.36	1.29	1.37	-0.2	-0.12	-0.99	-0.24	-0.98	-0.7	1.26	1.38	1.49
55	D Normalized hydrophobicity scales for beta-proteins (Cid et al., 1992)	-0.08	0.76	-0.71	-1.31	1.53	-0.84	0.43	1.39	-0.09	1.24	1.27	-0.7	-0.01	-0.4	-0.09	-0.93	-0.59	1.09	2.25	1.53
56	D Normalized hydrophobicity scales for alpha+beta-proteins (Cid et al., 1992)	0.36	0.7	-1.09	-0.83	1.01	-0.82	0.16	2.17	-0.56	1.18	1.21	-0.9	-0.06	-1.05	-0.52	-0.6	-1.2	1.21	1.31	1.05
57	D Normalized hydrophobicity scales for alpha/beta-proteins (Cid et al., 1992)	0.17	1.24	-1.05	-1.19	1.29	-0.57	-0.25	2.06	-0.62	0.96	0.6	-0.9	-0.21	-1.2	-0.7	-0.83	-0.62	1.21	1.51	0.66
58	D Normalized average hydrophobicity scales (Cid et al., 1992)	0.02	0.77	-1.04	-1.14	1.35	-0.8	0.26	1.81	-0.41	1.14	1	-0.77	-0.09	-1.1	-0.42	-0.97	-0.77	1.13	1.71	1.11
59	D Partial specific volume (Cohn-Edsall, 1943)	0.75	0.61	0.6	0.66	0.77	0.64	0.67	0.9	0.82	0.9	0.75	0.61	0.76	0.67	0.7	0.68	0.7	0.86	0.74	0.71
60	D Normalized frequency of middle helix (Crawford et al., 1973)	1.33	0.93	0.97	1.66	1.15	0.58	1.49	0.99	1.03	1.29	1.4	0.72	0.49	1.42	0.79	0.83	0.94	0.96	1.33	0.49
61	D Normalized frequency of beta-sheet (Crawford et al., 1973)	1	0.99	0.89	0.37	1.26	0.56	0.36	1.75	1.18	1.53	1.4	0.75	0.36	0.87	0.74	0.65	1.15	1.61	0.84	1.41
62	D Normalized frequency of turn (Crawford et al., 1973)	0.6	1.29	1.24	0.64	1.05	1.38	0.95	0.67	1.1	0.7	0.67	1.42	1.47	0.92	0.79	1.26	1.05	0.48	1.23	1.35
63	D Size (Dawson, 1972)	2.5	3	2.5	5	6.5	0.5	6	5.5	7	5.5	6	5	5.5	6	7.5	3	5	5	7	7
64	D Amino acid composition (Dayhoff et al., 1978a)	8.6	2.9	5.5	6	3.6	8.4	2	4.5	6.6	7.4	1.7	4.3	5.2	3.9	4.9	7	6.1	6.6	1.3	3.4
65	D Relative mutability (Dayhoff et al., 1978b)	100	20	106	102	41	49	66	96	56	40	94	134	56	93	65	120	97	74	18	41
66	D Membrane preference for cytochrome b: MPH89 (Degli Esposti et al., 1990)	1.56	1.8	0.23	0.19	1.42	1.03	1	1.27	0.15	1.38	1.93	0.51	0.27	0.39	0.59	0.96	1.11	1.58	0.91	1.1
67	D Average membrane preference: AMP07 (Degli Esposti et al., 1990)	1.26	1.6	0.27	0.23	1.46	1.08	1	1.44	0.33	1.36	1.52	0.59	0.54	0.39	0.38	0.98	1.01	1.33	1.06	0.89
68	D Consensus normalized hydrophobicity scale (Eisenberg, 1984)	0.25	0.04	-0.72	-0.62	0.61	0.16	-0.4	0.73	-1.1	0.53	0.26	-0.64	-0.07	-0.69	-1.76	-0.26	-0.18	0.54	0.37	0.02
69	D Solvation free energy (Eisenberg-McLachlan, 1986)	0.67	0.38	-1.2	-0.76	2.3	0	0.64	1.9	-0.57	1.9	2.4	-0.6	1.2	-0.22	-2.1	0.01	0.52	1.5	2.6	1.6
70	D Atom-based hydrophobic moment (Eisenberg-McLachlan, 1986)	0	0.17	1.9	3	1.1	0	0.99	1.2	5.7	1	1.9	1.3	0.18	1.9	10	0.73	1.5	0.48	1.6	1.8
71	D Direction of hydrophobic moment (Eisenberg-McLachlan, 1986)	0	0.76	-0.98	-0.89	0.92	0	-0.75	0.99	-0.99	0.89	0.94	-0.86	0.22	-1	-0.96	-0.67	0.09	0.84	0.67	-0.93
72	D Molecular weight (Fasman, 1976)	89.09	121.15	133.1	147.13	165.19	75.07	155.16	131.17	146.19	131.17	149.21	132.12	115.13	146.15	174.2	105.09	119.12	117.15	204.24	181.19
73	D Melting point (Fasman, 1976)	297	178	270	249	284	290	277	284	224	337	283	236	222	185	238	228	253	293	282	344
74	D Optical rotation (Fasman, 1976)	1.8	-16.5	5.05	12	-34.5	0	-38.5	12.4	14.6	-11	-10	-5.6	-86.2	6.3	12.5	-7.5	-28	5.63	-33.7	-10
75	D pK-N (Fasman, 1976)	9.69	8.35	9.6	9.67	9.18	9.78	9.17	9.68	9.18	9.6	9.21	8.8	10.64	9.13	8.99	9.21	9.1	9.62	9.44	9.11
76	D pK-C (Fasman, 1976)	2.34	1.92	1.88	2.1	2.16	2.35	1.82	2.36	2.16	2.36	2.28	2.02	1.95	2.17	1.82	2.19	2.09	2.32	2.43	2.2
77	D Hydrophobic parameter pi (Fauchere-Pliska, 1983)	0.31	1.54	-0.77	-0.64	1.79	0	0.13	1.8	-0.99	1.7	1.23	-0.6	0.72	-0.22	-1.01	-0.04	0.26	1.22	2.25	0.96
78	D Graph shape index (Fauchere et al., 1988)	1.28	1.77	1.6	1.56	2.94	0	2.99	4.19	1.89	2.59	2.35	1.6	2.67	1.56	2.34	1.31	3.03	3.67	3.21	2.94
79	D Smoothed upsilon steric parameter (Fauchere et al., 1988)	0.53	0.66	0.59	0.72	0.71	0	0.64	0.96	0.78	0.92	0.77	0.58	0	0.71	0.69	0.55	0.63	0.89	0.84	0.71
80	D Normalized van der Waals volume (Fauchere et al., 1988)	1	2.43	2.78	3.78	5.89	0	4.66	4	4.77	4	4.43	2.95	2.72	3.95	6.13	1.6	2.6	3	8.08	6.47
81	D STERIMOL length of the side chain (Fauchere et al., 1988)	2.87	4.47	4.74	5.97	4.62	2.06	5.23	4.92	6.89	4.92	6.36	4.58	4.11	6.11	7.82	3.97	4.11	4.11	7.68	4.73
82	D STERIMOL minimum width of the side chain (Fauchere et al., 1988)	1.52	1.52	1.52	1.52	1.52	1	1.52	1.9	1.52	1.52	1.52	1.52	1.52	1.52	1.52	1.52	1.73	1.9	1.52	1.52
83	D STERIMOL maximum width of the side chain (Fauchere et al., 1988)	2.04	3.41	3.78	3.31	6.02	1	5.66	3.49	4.87	4.45	4.8	4.37	4.31	3.53	6.24	2.7	3.17	3.17	5.9	6.72
84	D N.m.r. chemical shift of alpha-carbon (Fauchere et al., 1988)	7.3	14.4	9.2	11.4	13.9	0	10.2	16.1	10.9	10.1	10.4	8	17.8	10.6	11.1	13.1	16.7	17.2	13.2	13.9
85	D Localized electrical effect (Fauchere et al., 1988)	-0.01	0.12	0.15	0.07	0.03	0	0.08	-0.01	0	-0.01	0.04	0.06	0	0.05	0.04	0.11	0.04	0.01	0	0.03
86	D Number of hydrogen bond donors (Fauchere et al., 1988)	0	0	1	1	0	0	1	0	2	0	0	2	0	2	4	1	1	0	1	1
87	D Number of full nonbonding orbitals (Fauchere et al., 1988)	0	0	4	4	0	0	1	0	1	0	0	3	0	3	3	2	2	0	0	2
88	D Positive charge (Fauchere et al., 1988)	0	0	0	0	0	0	1	0	1	0	0	0	0	0	1	0	0	0	0	0
89	D Negative charge (Fauchere et al., 1988)	0	0	1	1	0	0	0	0	0	0	0	0	0	0	0	0	0	0	0	0
90	D pK-a(RCOOH) (Fauchere et al., 1988)	4.76	3.67	5.69	5.48	4.31	3.77	2.84	4.81	4.27	4.79	4.25	3.64	0	4.54	4.3	3.83	3.87	4.86	4.75	4.3
91	D Helix-coil equilibrium constant (Finkelstein-Ptitsyn, 1977)	1.08	0.95	0.85	1.15	1.1	0.55	1	1.05	1.15	1.25	1.15	0.85	0.71	0.95	1.05	0.75	0.75	0.95	1.1	1.1
92	D Helix initiation parameter at posision i-1 (Finkelstein et al., 1991)	1	1	3.2	1.7	1	1	1	0.6	0.7	1	1	1.7	1	1	0.7	1.7	1.7	0.6	1	1
93	D Helix initiation parameter at posision i,i+1,i+2 (Finkelstein et al., 1991)	1	1	1.7	1.7	1	1.3	1	1	0.7	1	1	1	13	1	0.7	1	1	1	1	1
94	D Helix termination parameter at posision j-2,j-1,j (Finkelstein et al., 1991)	1.2	1	0.7	0.7	1	0.8	1.2	0.8	1.7	1	1	1.2	1	1	1.7	1.5	1	0.8	1	1
95	D Helix termination parameter at posision j+1 (Finkelstein et al., 1991)	1	1	0.7	0.7	1	1.5	1	1	1.7	1	1	1	0.1	1	1.7	1	1	1	1	1
96	D Partition coefficient (Garel et al., 1973)	0.28	0.28	0.21	0.33	2.18	0.17	0.21	0.82	0.09	1	0.74	0.25	0.39	0.35	0.1	0.12	0.21	0.6	5.7	1.26
97	D Alpha-helix indices (Geisow-Roberts, 1980)	1.29	0.79	1.1	1.49	1.13	0.63	1.33	1.05	1.33	1.31	1.54	0.81	0.63	1.07	1	0.78	0.77	0.81	1.18	0.71
98	D Alpha-helix indices for alpha-proteins (Geisow-Roberts, 1980)	1.13	1.32	0.94	1.2	1.01	0.83	1.09	1.05	1.08	1.13	1.23	1.06	0.82	0.93	1.09	1.01	1.17	1.13	1.32	0.88
99	D Alpha-helix indices for beta-proteins (Geisow-Roberts, 1980)	1.55	1.44	1.55	1.67	0.4	0.59	1.21	1.27	1.2	1.25	1.37	1.2	0.21	1.13	0.2	1.01	0.55	0.64	1.86	1.08
100	D Alpha-helix indices for alpha/beta-proteins (Geisow-Roberts, 1980)	1.19	0.95	1.07	1.64	1.02	0.6	1.03	1.12	1.27	1.18	1.49	0.94	0.68	1.32	1	0.81	0.85	0.74	1.18	0.77
101	D Beta-strand indices (Geisow-Roberts, 1980)	0.84	1.27	0.59	0.57	1.15	0.94	0.81	1.29	0.86	1.1	0.88	0.66	0.8	1.02	1.04	1.05	1.2	1.56	1.15	1.39
102	D Beta-strand indices for beta-proteins (Geisow-Roberts, 1980)	0.86	0.91	0.66	0.37	1.34	0.86	1.07	1.17	1.01	1.28	1.15	0.6	0.61	1.11	1.15	0.91	1.14	1.31	1.13	1.37
103	D Beta-strand indices for alpha/beta-proteins (Geisow-Roberts, 1980)	0.91	1.12	0.74	0.41	1.26	0.91	1.01	1.29	0.86	1.23	0.96	0.72	0.65	0.9	0.99	0.93	1.05	1.58	1.15	1.21
104	D Aperiodic indices (Geisow-Roberts, 1980)	0.91	0.93	1.4	0.97	0.72	1.51	0.9	0.65	0.82	0.59	0.58	1.64	1.66	0.94	1	1.23	1.04	0.6	0.67	0.92
105	D Aperiodic indices for alpha-proteins (Geisow-Roberts, 1980)	0.8	0	1.6	0.4	1.2	2	0.96	0.85	0.94	0.8	0.39	1.1	2.1	1.6	0.96	1.3	0.6	0.8	0	1.8
106	D Aperiodic indices for beta-proteins (Geisow-Roberts, 1980)	1.1	1.05	1.41	1.4	0.6	1.3	0.85	0.67	0.94	0.52	0.69	1.57	1.77	0.81	0.93	1.13	0.88	0.58	0.62	0.41
107	D Aperiodic indices for alpha/beta-proteins (Geisow-Roberts, 1980)	0.93	0.92	1.22	1.05	0.71	1.45	0.96	0.58	0.91	0.59	0.6	1.36	1.67	0.83	1.01	1.25	1.08	0.62	0.68	0.98
108	D Hydrophobicity factor (Goldsack-Chalifoux, 1973)	0.75	1	0	0	2.65	0	0	2.95	1.5	2.4	1.3	0.69	2.6	0.59	0.75	0	0.45	1.7	3	2.85
109	D Residue volume (Goldsack-Chalifoux, 1973)	88.3	112.4	110.8	140.5	189	60	152.6	168.5	175.6	168.5	162.2	125.1	122.2	148.7	181.2	88.7	118.2	141.4	227	193
110	D Composition (Grantham, 1974)	0	2.75	1.38	0.92	0	0.74	0.58	0	0.33	0	0	1.33	0.39	0.89	0.65	1.42	0.71	0	0.13	0.2
111	D Polarity (Grantham, 1974)	8.1	5.5	13	12.3	5.2	9	10.4	5.2	11.3	4.9	5.7	11.6	8	10.5	10.5	9.2	8.6	5.9	5.4	6.2
112	D Volume (Grantham, 1974)	31	55	54	83	132	3	96	111	119	111	105	56	32.5	85	124	32	61	84	170	136
113	D Partition energy (Guy, 1985)	0.1	-1.42	0.78	0.83	-2.12	0.33	-0.5	-1.13	1.4	-1.18	-1.59	0.48	0.73	0.95	1.91	0.52	0.07	-1.27	-0.51	-0.21
114	D Hydration number (Hopfinger, 1971), Cited by Charton-Charton (1982)	1	0.1	6.5	6.2	1.4	1.1	2.8	0.8	5.3	0.8	0.7	2.2	0.9	2.1	2.3	1.7	1.5	0.9	1.9	2.1
115	D Hydrophilicity value (Hopp-Woods, 1981)	-0.5	-1	3	3	-2.5	0	-0.5	-1.8	3	-1.8	-1.3	0.2	0	0.2	3	0.3	-0.4	-1.5	-3.4	-2.3
116	D Heat capacity (Hutchens, 1970)	29.22	50.7	37.09	41.84	48.52	23.71	59.64	45	57.1	48.03	69.32	38.3	36.13	44.02	26.37	32.4	35.2	40.35	56.92	51.73
117	D Absolute entropy (Hutchens, 1970)	30.88	53.83	40.66	44.98	51.06	24.74	65.99	49.71	63.21	50.62	55.32	41.7	39.21	46.62	68.43	35.65	36.5	42.75	60	51.15
118	D Entropy of formation (Hutchens, 1970)	154.33	219.79	194.91	223.16	204.74	127.9	242.54	233.21	300.46	232.3	202.65	207.9	179.93	235.51	341.01	174.06	205.8	207.6	237.01	229.15
119	D Normalized relative frequency of alpha-helix (Isogai et al., 1980)	1.53	0.89	1	1.63	1.22	0.44	1.03	1.07	1.26	1.32	1.66	0.6	0.25	1.27	1.17	0.65	0.86	0.93	1.05	0.7
120	D Normalized relative frequency of extended structure (Isogai et al., 1980)	0.86	1.39	0.69	0.66	1.16	0.7	1.06	1.31	0.77	1.01	1.06	0.74	1.16	0.89	0.98	1.09	1.24	1.4	1.17	1.28
121	D Normalized relative frequency of bend (Isogai et al., 1980)	0.78	0.6	1.5	0.97	0.67	1.73	0.83	0.4	1.01	0.57	0.3	1.56	1.55	0.78	1.06	1.19	1.09	0.44	0.74	1.14
122	D Normalized relative frequency of bend R (Isogai et al., 1980)	1.09	0.5	0.77	0.92	0.5	1.25	0.67	0.66	1.25	0.44	0.45	1.14	2.96	0.83	0.97	1.21	1.33	0.56	0.62	0.94
123	D Normalized relative frequency of bend S (Isogai et al., 1980)	0.35	0.5	2.16	0.65	0.89	2.4	1.19	0.12	0.83	0.58	0.22	2.12	0.43	0.73	0.75	1.24	0.85	0.43	0.62	1.44
124	D Normalized relative frequency of helix end (Isogai et al., 1980)	1.09	1.04	1.24	1.14	0.8	0.27	1.07	0.97	1.2	1.3	0.55	0.88	1.78	1.09	1.07	1.2	0.99	0.77	1.03	0.69
125	D Normalized relative frequency of double bend (Isogai et al., 1980)	1.34	1.44	1.77	2.54	0.43	0.95	0	0.52	0.79	1.05	0	0.92	0.37	0.79	2.78	0.87	1.14	0	1.79	0.73
126	D Normalized relative frequency of coil (Isogai et al., 1980)	0.47	0.41	1.15	0.64	0.61	3.03	0.89	0.62	0.98	0.53	0.68	2.16	0.63	0.95	0.52	1.03	0.39	0.76	0.63	0.83
127	D Average accessible surface area (Janin et al., 1978)	27.8	15.5	60.6	68.2	25.5	24.5	50.7	22.8	103	27.6	33.5	60.1	51.5	68.7	94.7	42	45	23.7	34.7	55.2
128	D Percentage of buried residues (Janin et al., 1978)	51	74	19	16	58	52	34	66	3	60	52	22	25	16	5	35	30	64	49	24
129	D Percentage of exposed residues (Janin et al., 1978)	15	5	50	55	10	10	34	13	85	16	20	49	45	56	67	32	32	14	17	41
130	D Ratio of buried and accessible molar fractions (Janin, 1979)	1.7	4.6	0.4	0.3	2.2	1.8	0.8	3.1	0.05	2.4	1.9	0.4	0.6	0.3	0.1	0.8	0.7	2.9	1.6	0.5
131	D Transfer free energy (Janin, 1979)	0.3	0.9	-0.6	-0.7	0.5	0.3	-0.1	0.7	-1.8	0.5	0.4	-0.5	-0.3	-0.7	-1.4	-0.1	-0.2	0.6	0.3	-0.4
132	D Hydrophobicity (Jones, 1975)	0.87	1.52	0.66	0.67	2.87	0.1	0.87	3.15	1.64	2.17	1.67	0.09	2.77	0	0.85	0.07	0.07	1.87	3.77	2.67
133	D pK (-COOH) (Jones, 1975)	2.34	1.65	2.01	2.19	1.83	2.34	1.82	2.36	2.18	2.36	2.28	2.02	1.99	2.17	1.18	2.21	2.1	2.32	2.38	2.2
134	D Relative frequency of occurrence (Jones et al., 1992)	0.077	0.02	0.052	0.062	0.04	0.074	0.023	0.053	0.059	0.091	0.024	0.043	0.051	0.041	0.051	0.069	0.059	0.066	0.014	0.032
135	D Relative mutability (Jones et al., 1992)	100	44	86	77	51	50	91	103	72	54	93	104	58	84	83	117	107	98	25	50
136	D Amino acid distribution (Jukes et al., 1975)	5.3	1.3	3.6	3.3	2.3	4.8	1.4	3.1	4.1	4.7	1.1	3	2.5	2.4	2.6	4.5	3.7	4.2	0.8	2.3
137	D Sequence frequency (Jungck, 1978)	685	241	400	427	303	707	155	394	575	581	132	397	366	313	382	593	490	553	99	292
138	D Average relative probability of helix (Kanehisa-Tsong, 1980)	1.36	0.82	1.04	1.48	1.05	0.63	1.11	1.08	1.22	1.21	1.45	0.89	0.52	1.14	1	0.74	0.81	0.94	0.97	0.79
139	D Average relative probability of beta-sheet (Kanehisa-Tsong, 1980)	0.81	1.17	0.71	0.53	1.2	0.88	0.92	1.48	0.77	1.24	1.05	0.62	0.61	0.98	0.85	0.92	1.18	1.66	1.18	1.23
140	D Average relative probability of inner helix (Kanehisa-Tsong, 1980)	1.45	0.7	0.91	1.29	1.2	0.53	1.13	1.23	1.27	1.56	1.83	0.64	0.21	1.14	1.15	0.48	0.77	1.1	1.17	0.74
141	D Average relative probability of inner beta-sheet (Kanehisa-Tsong, 1980)	0.75	1.46	0.31	0.46	1.37	0.83	0.83	1.87	0.66	1.56	0.86	0.33	0.52	0.75	0.79	0.82	1.36	2	0.79	1.08
142	D Flexibility parameter for no rigid neighbors (Karplus-Schulz, 1985)	1.041	0.96	1.033	1.094	0.93	1.142	0.982	1.002	1.093	0.967	0.947	1.117	1.055	1.165	1.038	1.169	1.073	0.982	0.925	0.961
143	D Flexibility parameter for one rigid neighbor (Karplus-Schulz, 1985)	0.946	0.878	1.089	1.036	0.912	1.042	0.952	0.892	1.082	0.961	0.862	1.006	1.085	1.025	1.028	1.048	1.051	0.927	0.917	0.93
144	D Flexibility parameter for two rigid neighbors (Karplus-Schulz, 1985)	0.892	0.925	0.932	0.933	0.914	0.923	0.894	0.872	1.057	0.921	0.804	0.93	0.932	0.885	0.901	0.923	0.934	0.913	0.803	0.837
145	D The Kerr-constant increments (Khanarian-Moore, 1980)	49.1	0	0	0	54.7	64.6	75.7	18.9	0	15.6	6.8	-3.6	43.8	20	133	44.4	31	29.5	70.5	0
146	D Net charge (Klein et al., 1984)	0	0	-1	-1	0	0	0	0	1	0	0	0	0	0	1	0	0	0	0	0
147	D Side chain interaction parameter (Krigbaum-Rubin, 1971)	4.6	-1	5.7	5.6	3.2	7.6	4.5	2.6	7.9	3.25	1.4	5.9	7	6.1	6.5	5.25	4.8	3.4	4	4.35
148	D Side chain interaction parameter (Krigbaum-Komoriya, 1979)	4.32	1.73	6.04	6.17	2.59	6.09	5.66	2.31	7.92	3.93	2.44	6.24	7.19	6.13	6.55	5.37	5.16	3.31	2.78	3.58
149	D Fraction of site occupied by water (Krigbaum-Komoriya, 1979)	0.28	0.11	0.33	0.37	0.1	0.28	0.23	0.12	0.59	0.16	0.08	0.31	0.46	0.39	0.34	0.27	0.26	0.22	0.15	0.25
150	D Side chain volume (Krigbaum-Komoriya, 1979)	27.5	44.6	40	62	115.5	0	79	93.5	100	93.5	94.1	58.7	41.9	80.7	105	29.3	51.3	71.5	145.5	117.3
151	D Hydropathy index (Kyte-Doolittle, 1982)	1.8	2.5	-3.5	-3.5	2.8	-0.4	-3.2	4.5	-3.9	3.8	1.9	-3.5	-1.6	-3.5	-4.5	-0.8	-0.7	4.2	-0.9	-1.3
152	D Transfer free energy, CHP/water (Lawson et al., 1984)	-0.48	-0.32	-0.75	-0.71	1.03	0	-0.51	0.81	-0.09	1.02	0.81	-0.87	2.03	-0.32	-0.06	0.05	-0.35	0.56	0.66	1.24
153	D Hydrophobic parameter (Levitt, 1976)	-0.5	-1	2.5	2.5	-2.5	0	-0.5	-1.8	3	-1.8	-1.3	0.2	-1.4	0.2	3	0.3	-0.4	-1.5	-3.4	-2.3
154	D Distance between C-alpha and centroid of side chain (Levitt, 1976)	0.77	1.38	1.99	2.63	2.97	0	2.76	1.83	2.94	2.08	2.34	1.98	1.42	2.58	3.72	1.28	1.43	1.49	3.58	3.36
155	D Side chain angle theta(AAR) (Levitt, 1976)	121.9	113.7	121.2	118.2	118.2	0	118.2	118.9	122	118.1	113.1	117.5	81.9	118	121.4	117.9	117.1	121.7	118.4	110
156	D Side chain torsion angle phi(AAAR) (Levitt, 1976)	243.2	209.4	215	213.6	203.7	300	219.9	217.9	210.9	205.6	204	207.1	237.4	205.4	206.6	232	226.7	220.3	203.7	195.6
157	D Radius of gyration of side chain (Levitt, 1976)	0.77	1.22	1.43	1.77	1.9	0.58	1.78	1.56	2.08	1.54	1.8	1.45	1.25	1.75	2.38	1.08	1.24	1.29	2.21	2.13
158	D van der Waals parameter R0 (Levitt, 1976)	5.2	6.1	5	6	7.1	4.2	6	7	6	7	6.8	5	6.2	6	6	4.9	5	6.4	7.6	7.1
159	D van der Waals parameter epsilon (Levitt, 1976)	0.025	0.1	0.1	0.1	0.39	0.025	0.1	0.19	0.2	0.19	0.19	0.1	0.17	0.1	0.2	0.025	0.1	0.15	0.56	0.39
160	D Normalized frequency of alpha-helix, with weights (Levitt, 1978)	1.29	1.11	1.04	1.44	1.07	0.56	1.22	0.97	1.23	1.3	1.47	0.9	0.52	1.27	0.96	0.82	0.82	0.91	0.99	0.72
161	D Normalized frequency of beta-sheet, with weights (Levitt, 1978)	0.9	0.74	0.72	0.75	1.32	0.92	1.08	1.45	0.77	1.02	0.97	0.76	0.64	0.8	0.99	0.95	1.21	1.49	1.14	1.25
162	D Normalized frequency of reverse turn, with weights (Levitt, 1978)	0.77	0.81	1.41	0.99	0.59	1.64	0.68	0.51	0.96	0.58	0.41	1.28	1.91	0.98	0.88	1.32	1.04	0.47	0.76	1.05
163	D Normalized frequency of alpha-helix, unweighted (Levitt, 1978)	1.32	0.92	1.03	1.44	1.02	0.61	1.31	0.93	1.25	1.31	1.39	0.95	0.58	1.1	0.98	0.76	0.79	0.93	0.97	0.73
164	D Normalized frequency of beta-sheet, unweighted (Levitt, 1978)	0.86	1.04	0.69	0.66	1.21	0.89	0.85	1.47	0.77	1.04	0.93	0.73	0.68	1	0.97	1.02	1.27	1.43	1.26	1.31
165	D Normalized frequency of reverse turn, unweighted (Levitt, 1978)	0.79	0.79	1.47	1.02	0.77	1.67	0.81	0.5	0.99	0.57	0.51	1.25	1.78	0.92	0.9	1.3	0.97	0.46	0.79	0.93
166	D Frequency of occurrence in beta-bends (Lewis et al., 1971)	0.22	0.2	0.73	0.08	0.08	0.58	0.14	0.22	0.27	0.19	0.38	0.42	0.46	0.26	0.28	0.55	0.49	0.08	0.43	0.46
167	D Conformational preference for all beta-strands (Lifson-Sander, 1979)	0.92	1.16	0.48	0.61	1.25	0.61	0.93	1.81	0.7	1.3	1.19	0.6	0.4	0.95	0.93	0.82	1.12	1.81	1.54	1.53
168	D Conformational preference for parallel beta-strands (Lifson-Sander, 1979)	1	0.91	0.5	0.59	1.3	0.79	0.38	2.6	0.59	1.42	1.49	0.54	0.35	0.28	0.68	0.7	0.59	2.63	0.89	1.08
169	D Conformational preference for antiparallel beta-strands (Lifson-Sander, 1979)	0.9	1.24	0.47	0.62	1.23	0.56	1.12	1.54	0.74	1.26	1.09	0.62	0.42	1.18	1.02	0.87	1.3	1.53	1.75	1.68
170	D Average surrounding hydrophobicity (Manavalan-Ponnuswamy, 1978)	12.97	14.63	10.85	11.89	14	12.43	12.16	15.67	11.36	14.9	14.39	11.42	11.37	11.76	11.72	11.23	11.69	15.71	13.93	13.42
171	D Normalized frequency of alpha-helix (Maxfield-Scheraga, 1976)	1.43	0.94	0.92	1.67	1.19	0.46	0.98	1.04	1.27	1.36	1.53	0.64	0.49	1.22	1.18	0.7	0.78	0.98	1.01	0.69
172	D Normalized frequency of extended structure (Maxfield-Scheraga, 1976)	0.86	1.17	0.72	0.62	1.16	0.97	1.06	1.24	0.79	0.98	1.08	0.74	1.22	0.89	0.94	1.04	1.18	1.33	1.07	1.25
173	D Normalized frequency of zeta R (Maxfield-Scheraga, 1976)	0.64	0.32	1.92	1.01	0.86	0.63	2.05	0.92	0.89	0.37	1.07	3.14	0.5	0.8	0.62	1.01	0.92	0.87	1	1.31
174	D Normalized frequency of left-handed alpha-helix (Maxfield-Scheraga, 1976)	0.17	0.95	1.08	0.28	0.28	5.02	0.57	0.26	1.17	0.21	0	2.62	0.12	0.91	0.76	0.57	0.23	0.24	0	0.97
175	D Normalized frequency of zeta L (Maxfield-Scheraga, 1976)	1.13	0.38	1.18	1.02	0.45	3.84	0.3	0.4	1.13	0.65	0	1.11	0	0.41	0.48	0.81	0.71	0.48	0.93	0.38
176	D Normalized frequency of alpha region (Maxfield-Scheraga, 1976)	1	1.09	1.39	1.04	0.65	0.46	0.71	0.68	1.05	1.01	0.36	0.87	1.95	1.13	1.18	1.56	1.23	0.58	1.1	0.87
177	D Refractivity (McMeekin et al., 1964), Cited by Jones (1975)	4.34	35.77	12	17.26	29.4	0	21.81	19.06	21.29	18.78	21.64	13.28	10.93	17.56	26.66	6.35	11.01	13.92	42.53	31.53
178	D Retention coefficient in HPLC, pH7.4 (Meek, 1980)	0.5	-6.8	-8.2	-16.9	13.2	0	-3.5	13.9	0.1	8.8	4.8	0.8	6.1	-4.8	0.8	1.2	2.7	2.7	14.9	6.1
179	D Retention coefficient in HPLC, pH2.1 (Meek, 1980)	-0.1	-2.2	-2.8	-7.5	13.9	-0.5	0.8	11.8	-3.2	10	7.1	-1.6	8	-2.5	-4.5	-3.7	1.5	3.3	18.1	8.2
180	D Retention coefficient in NaClO4 (Meek-Rossetti, 1981)	1.1	7.1	-1.6	0.7	13.4	-0.2	-0.7	8.5	-1.9	11	5.4	-4.2	4.4	-2.9	-0.4	-3.2	-1.7	5.9	17.1	7.4
181	D Retention coefficient in NaH2PO4 (Meek-Rossetti, 1981)	1	4.6	-0.5	1.1	12.6	0.2	-2.2	7	-3	9.6	4	-3	3.1	-2	-2	-2.9	-0.6	4.6	15.1	6.7
182	D Average reduced distance for C-alpha (Meirovitch et al., 1980)	0.93	0.88	1.01	1.02	0.78	1.01	0.89	0.79	1.05	0.85	0.84	0.98	1	1.02	0.98	1.02	0.99	0.81	0.83	0.93
183	D Average reduced distance for side chain (Meirovitch et al., 1980)	0.94	0.84	1.08	1.12	0.73	1.01	0.92	0.76	1.23	0.82	0.83	1.04	1.04	1.11	1.09	1.04	1.02	0.81	0.87	1.03
184	D Average side chain orientation angle (Meirovitch et al., 1980)	87	104	71	72	108	90	90	105	65	104	100	70	78	66	81	83	83	94	94	83
185	D Effective partition energy (Miyazawa-Jernigan, 1985)	2.36	3.36	1.67	1.74	4.37	2.06	2.41	4.17	1.23	3.93	4.22	1.7	1.89	1.75	1.92	1.81	2.04	3.49	3.82	2.91
186	D Normalized frequency of alpha-helix (Nagano, 1973)	1.29	0.94	1	1.54	1.23	0.72	1.29	0.94	1.23	1.23	1.23	0.77	0.7	1.1	0.83	0.78	0.87	0.97	1.06	0.63
187	D Normalized frequency of bata-structure (Nagano, 1973)	0.96	1.13	0.9	0.33	1.37	0.9	0.87	1.54	0.81	1.26	1.29	0.72	0.75	1.18	0.67	0.77	1.23	1.41	1.13	1.07
188	D Normalized frequency of coil (Nagano, 1973)	0.72	1.01	1.04	0.75	0.58	1.35	0.76	0.8	0.84	0.63	0.62	1.38	1.43	0.81	1.33	1.34	1.03	0.83	0.87	1.35
189	D AA composition of total proteins (Nakashima et al., 1990)	7.99	1.81	5.14	6.1	3.83	6.91	2.17	5.48	6.01	9.16	2.5	4.33	4.95	3.98	5.86	6.84	5.77	6.65	1.34	3.15
190	D SD of AA composition of total proteins (Nakashima et al., 1990)	3.73	2.3	2.23	3	1.94	3.36	1.55	2.52	3.36	3.4	1.37	2.33	3.18	2.36	3.34	2.83	2.63	2.53	1.15	1.76
191	D AA composition of mt-proteins (Nakashima et al., 1990)	5.74	1.03	2.11	2.63	6.51	5.66	2.3	9.12	3.2	15.36	5.3	5.25	4.79	2.3	1.92	7.55	7.51	5.12	2.51	4.08
192	D Normalized composition of mt-proteins (Nakashima et al., 1990)	-0.6	-0.34	-1.36	-1.16	1.38	-0.37	0.08	1.44	-0.84	1.82	2.04	0.39	-0.05	-0.71	-1.18	0.25	0.66	-0.6	1.02	0.53
193	D AA composition of mt-proteins from animal (Nakashima et al., 1990)	5.88	1.11	1.7	2.6	6.58	5.29	2.33	8.78	2.58	16.52	6	4.38	5.29	2.3	1.54	7.68	8.38	4.66	2.89	3.51
194	D Normalized composition from animal (Nakashima et al., 1990)	-0.57	-0.3	-1.54	-1.17	1.42	-0.48	0.1	1.31	-1.02	2.16	2.55	0.02	0.11	-0.71	-1.29	0.3	0.99	-0.79	1.35	0.2
195	D AA composition of mt-proteins from fungi and plant (Nakashima et al., 1990)	5.39	0.86	3.07	2.7	6.34	6.52	2.23	9.94	4.67	12.64	3.68	7.31	3.62	2.31	2.81	7.24	5.44	6.18	1.64	5.42
196	D Normalized composition from fungi and plant (Nakashima et al., 1990)	-0.7	-0.41	-0.93	-1.13	1.29	-0.12	0.04	1.77	-0.4	1.02	0.86	1.28	-0.42	-0.71	-0.91	0.14	-0.13	-0.19	0.26	1.29
197	D AA composition of membrane proteins (Nakashima et al., 1990)	9.25	1.07	3.89	4.8	6.36	8.51	1.88	6.47	3.5	10.94	3.14	3.71	4.36	3.17	3.96	6.26	5.66	7.55	2.22	3.28
198	D Normalized composition of membrane proteins (Nakashima et al., 1990)	0.34	-0.32	-0.56	-0.43	1.3	0.48	-0.19	0.39	-0.75	0.52	0.47	-0.27	-0.19	-0.34	-0.57	-0.2	-0.04	0.36	0.77	0.07
199	D Transmembrane regions of non-mt-proteins (Nakashima et al., 1990)	10.17	1.48	1.18	1.15	9.6	8.87	1.07	10.91	1.04	16.22	4.12	1.36	2.24	1.57	1.21	5.38	5.61	11.44	2.67	2.68
200	D Transmembrane regions of mt-proteins (Nakashima et al., 1990)	6.61	0.83	0.59	1.63	7.76	4.88	1.14	12.91	1.15	21.66	7.17	1.84	3.51	1.2	0.41	6.84	8.89	6.3	2.11	2.57
201	D Ratio of average and computed composition (Nakashima et al., 1990)	1.61	0.37	0.75	1.5	1.24	3.12	0.46	1.61	0.62	1.37	1.59	0.73	0.67	0.61	0.4	0.68	0.92	1.3	1.63	0.67
202	D AA composition of CYT of single-spanning proteins (Nakashima-Nishikawa, 1992)	8.63	1.03	6.24	7.82	2.73	6.8	2.7	3.48	6.25	8.44	2.14	4.18	6.28	4.76	6.75	8.53	4.43	5.44	0.8	2.54
203	D AA composition of CYT2 of single-spanning proteins (Nakashima-Nishikawa,	10.88	0.69	6.13	9.34	2.93	7.72	2.15	1.8	6.11	8.03	3.79	5.75	7.21	4.68	6.01	7.25	3.51	4.57	0.47	1.01
204	D AA composition of EXT of single-spanning proteins (Nakashima-Nishikawa, 1992)	5.15	3.24	5.75	7.05	3.52	6.38	2.69	4.4	5.25	8.11	1.6	4.81	5.65	4.45	4.38	8.04	7.41	7	1.68	3.42
205	D AA composition of EXT2 of single-spanning proteins (Nakashima-Nishikawa,	5.04	2.2	5.26	6.07	3.72	7.09	2.99	4.32	6.31	9.88	1.85	5.94	6.22	4.5	3.73	8.05	5.2	6.19	2.1	3.32
206	D AA composition of MEM of single-spanning proteins (Nakashima-Nishikawa, 1992)	9.9	2.55	0.35	0.08	6.47	8.14	0.2	15.25	0.16	22.28	1.85	0.94	2.38	0.87	0.09	4.17	4.33	14.34	2.21	3.42
207	D AA composition of CYT of multi-spanning proteins (Nakashima-Nishikawa, 1992)	6.69	1.7	4.97	7.76	3.59	6.32	2.11	4.51	8.36	8.23	2.46	4.49	5.2	5.39	6.65	7.4	5.18	5.27	1.06	2.75
208	D AA composition of EXT of multi-spanning proteins (Nakashima-Nishikawa, 1992)	5.08	2.95	5.96	6.04	4.36	8.2	2.1	4.95	4.93	8.03	2.61	5.75	4.84	4.24	4.75	6.41	5.87	6.07	2.31	4.55
209	D AA composition of MEM of multi-spanning proteins (Nakashima-Nishikawa, 1992)	9.36	2.56	0.94	0.94	10.99	6.17	0.47	13.73	0.58	16.64	3.93	2.31	1.96	1.14	0.27	5.58	4.68	12.43	2.2	3.13
210	D 8 A contact number (Nishikawa-Ooi, 1980)	0.23	1.78	-1.13	-0.75	0.48	-0.07	0.11	1.19	-1.05	1.03	0.66	-0.94	-0.76	-0.57	-0.26	-0.67	-0.36	1.24	0.9	0.59
211	D 14 A contact number (Nishikawa-Ooi, 1986)	-0.22	4.66	-4.12	-3.64	5.27	-1.62	1.28	5.58	-4.18	5.01	3.51	-2.65	-3.03	-2.76	-0.93	-2.84	-1.2	4.45	5.2	2.15
212	D Transfer energy, organic solvent/water (Nozaki-Tanford, 1971)	0.5	0	0	0	2.5	0	0.5	1.8	0	1.8	1.3	0	0	0	0	0	0.4	1.5	3.4	2.3
213	D Average non-bonded energy per atom (Oobatake-Ooi, 1977)	-1.895	-2.035	-1.518	-1.535	-1.864	-1.898	-1.755	-1.951	-1.374	-1.966	-1.963	-1.56	-1.699	-1.521	-1.475	-1.753	-1.767	-1.981	-1.869	-1.686
214	D Short and medium range non-bonded energy per atom (Oobatake-Ooi, 1977)	-1.404	-1.365	-1.162	-1.163	-1.135	-1.364	-1.215	-1.189	-1.074	-1.315	-1.303	-1.178	-1.236	-1.116	-0.921	-1.297	-1.252	-1.254	-1.03	-1.03
215	D Long range non-bonded energy per atom (Oobatake-Ooi, 1977)	-0.491	-0.67	-0.356	-0.371	-0.729	-0.534	-0.54	-0.762	-0.3	-0.65	-0.659	-0.382	-0.463	-0.405	-0.554	-0.455	-0.515	-0.728	-0.839	-0.656
216	D Average non-bonded energy per residue (Oobatake-Ooi, 1977)	-9.475	-12.21	-12.144	-13.815	-20.504	-7.592	-17.55	-15.608	-12.366	-15.728	-15.704	-12.48	-11.893	-13.689	-16.225	-10.518	-12.369	-13.867	-26.166	-20.232
217	D Short and medium range non-bonded energy per residue (Oobatake-Ooi, 1977)	-7.02	-8.19	-9.296	-10.467	-12.485	-5.456	-12.15	-9.512	-9.666	-10.52	-10.424	-9.424	-8.652	-10.044	-10.131	-7.782	-8.764	-8.778	-14.42	-12.36
218	D Optimized beta-structure-coil equilibrium constant (Oobatake et al., 1985)	2.01	1.98	-2.05	0.93	2.68	0.12	-0.14	3.7	2.55	2.73	1.75	0.03	0.41	1.02	0.84	1.47	2.39	3.5	2.49	2.23
219	D Optimized propensity to form reverse turn (Oobatake et al., 1985)	1.34	1.07	3.32	2.2	0.8	2.07	1.27	0.66	0.61	0.54	0.7	2.49	2.12	1.49	0.95	0.94	1.09	1.32	-4.65	-0.17
220	D Optimized transfer energy parameter (Oobatake et al., 1985)	0.46	0.2	-0.33	0.48	0.52	0.64	-1.31	3.28	-1.71	0.43	0.15	1.31	-0.58	-1.12	-1.54	-0.83	-1.52	0.54	1.25	-2.21
221	D Optimized average non-bonded energy per atom (Oobatake et al., 1985)	-2.49	-3.13	8.86	4.04	-6.64	-0.56	4.22	-10.87	-9.97	-7.16	-4.96	2.27	5.19	1.79	2.55	-1.6	-4.75	-3.97	-17.84	9.25
222	D Optimized side chain interaction parameter (Oobatake et al., 1985)	4.55	-0.78	2.85	5.16	4.37	9.14	4.48	2.1	10.68	3.24	2.18	5.56	5.14	4.15	5.97	6.78	8.6	3.81	1.97	2.4
223	D Normalized frequency of alpha-helix from LG (Palau et al., 1981)	1.3	0.92	1.02	1.43	1.09	0.63	1.33	0.87	1.23	1.3	1.32	0.9	0.63	1.04	0.93	0.78	0.8	0.95	1.03	0.71
224	D Normalized frequency of alpha-helix from CF (Palau et al., 1981)	1.32	0.7	0.97	1.48	1.1	0.59	1.06	1.01	1.13	1.22	1.47	0.74	0.57	1.25	1.04	0.77	0.86	1.05	1.02	0.72
225	D Normalized frequency of beta-sheet from LG (Palau et al., 1981)	0.81	1.12	0.71	0.59	1.13	0.94	0.85	1.47	0.77	1.03	0.96	0.81	0.75	1.03	1.03	1.02	1.19	1.44	1.24	1.35
226	D Normalized frequency of beta-sheet from CF (Palau et al., 1981)	0.9	1.12	0.75	0.44	1.41	0.83	0.86	1.59	0.75	1.24	0.94	0.82	0.46	0.95	0.75	0.7	1.2	1.73	1.28	1.45
227	D Normalized frequency of turn from LG (Palau et al., 1981)	0.84	0.69	1.28	0.78	0.88	1.76	0.53	0.55	0.95	0.49	0.52	1.48	1.47	1	0.91	1.29	1.05	0.51	0.88	1.28
228	D Normalized frequency of turn from CF (Palau et al., 1981)	0.65	1.43	1.47	0.75	0.72	1.53	0.96	0.57	0.95	0.56	0.71	1.45	1.51	0.94	0.93	1.46	0.96	0.55	0.9	1.12
229	D Normalized frequency of alpha-helix in all-alpha class (Palau et al., 1981)	1.08	1.22	0.86	1.09	0.96	0.85	1.02	0.98	1.01	1.04	1.11	1.05	0.91	0.95	0.93	0.95	1.15	1.03	1.17	0.8
230	D Normalized frequency of alpha-helix in alpha+beta class (Palau et al., 1981)	1.34	1.27	1.06	1.69	1.02	0.47	1.11	0.84	1.08	1.39	0.9	0.83	0.48	1.13	0.91	1.05	0.74	1.18	0.64	0.73
231	D Normalized frequency of alpha-helix in alpha/beta class (Palau et al., 1981)	1.15	1.03	1	1.37	0.92	0.64	0.95	0.99	1.2	1.22	1.45	0.87	0.72	1.43	1.06	0.84	0.97	0.82	1.11	0.72
232	D Normalized frequency of beta-sheet in all-beta class (Palau et al., 1981)	0.89	1.04	0.71	0.72	1.32	0.87	1.04	1.14	1	1.02	1.41	0.67	0.69	1.06	1.06	0.86	1.15	1.66	1.06	1.35
233	D Normalized frequency of beta-sheet in alpha+beta class (Palau et al., 1981)	0.82	0.71	0.98	0.54	1.56	0.94	1.26	1.67	0.73	0.94	1.3	1.27	0.69	1.01	0.99	0.65	0.98	1.22	1.25	1.26
234	D Normalized frequency of beta-sheet in alpha/beta class (Palau et al., 1981)	0.98	1.01	0.74	0.59	1.23	0.9	1.17	1.38	0.83	1.05	0.82	0.66	0.73	0.63	1.03	0.98	1.2	1.62	1.26	1.23
235	D Normalized frequency of turn in all-alpha class (Palau et al., 1981)	0.69	0	2.42	0.63	2.2	2.64	0.22	0.43	1.18	0	0.88	1.52	1.34	1.44	0	1.43	0.28	0.14	0	1.53
236	D Normalized frequency of turn in all-beta class (Palau et al., 1981)	0.87	0.83	1.24	0.91	0.47	1.69	0.91	0.27	0.66	0.67	0	1.36	1.54	1.06	1.3	1.08	1.12	0.69	1.24	0.54
237	D Normalized frequency of turn in alpha+beta class (Palau et al., 1981)	0.91	0.5	0.9	0.53	0.37	1.61	1.08	0.36	1.27	0.77	0.76	1.32	1.62	1.06	0.77	1.34	0.87	0.52	1.1	1.24
238	D Normalized frequency of turn in alpha/beta class (Palau et al., 1981)	0.92	0.62	1.22	0.92	0.96	1.61	0.39	0.79	0.86	0.5	0.5	1.57	1.3	0.66	0.9	1.4	1.11	0.5	0.57	1.78
239	D HPLC parameter (Parker et al., 1986)	2.1	1.4	10	7.8	-9.2	5.7	2.1	-8	5.7	-9.2	-4.2	7	2.1	6	4.2	6.5	5.2	-3.7	-10	-1.9
240	D Partition coefficient (Pliska et al., 1981)	-2.89	-2.49	-3.38	-2.94	-1.63	-3.25	-2.84	-1.72	-3.31	-1.61	-1.84	-3.41	-2.5	-3.15	-3.3	-3.3	-2.91	-2.08	-1.75	-2.42
241	D Surrounding hydrophobicity in folded form (Ponnuswamy et al., 1980)	12.28	14.93	10.97	11.19	13.43	12.01	12.84	14.77	10.8	14.1	14.33	11	11.19	11.28	11.49	11.26	11.65	15.07	12.95	13.29
242	D Average gain in surrounding hydrophobicity (Ponnuswamy et al., 1980)	7.62	10.93	6.18	6.38	8.99	7.31	7.85	9.99	5.72	9.37	9.83	6.17	6.64	6.67	6.81	6.93	7.08	10.38	8.41	8.53
243	D Average gain ratio in surrounding hydrophobicity (Ponnuswamy et al., 1980)	2.63	3.36	2.29	2.31	3.02	2.55	2.57	3.08	2.12	2.98	3.18	2.27	2.46	2.45	2.45	2.6	2.55	3.21	2.85	2.79
244	D Surrounding hydrophobicity in alpha-helix (Ponnuswamy et al., 1980)	13.65	14.49	10.98	12.55	14.08	15.36	11.59	14.63	11.96	14.01	13.4	12.24	11.51	11.3	11.28	11.26	13	12.88	12.06	12.64
245	D Surrounding hydrophobicity in beta-sheet (Ponnuswamy et al., 1980)	14.6	15.9	13.78	13.59	14.18	14.18	15.35	14.1	13.28	16.49	16.23	11.79	14.1	12.02	13.24	13.36	14.5	16.3	13.9	14.76
246	D Surrounding hydrophobicity in turn (Ponnuswamy et al., 1980)	10.67	14.15	10.21	11.71	13.27	10.95	12.07	12.95	9.93	13.07	15	10.85	10.62	11.71	11.05	11.18	10.53	13.86	11.41	11.52
247	D Accessibility reduction ratio (Ponnuswamy et al., 1980)	3.7	3.03	2.6	3.3	6.6	3.13	3.57	7.69	1.79	5.88	5.21	2.12	2.12	2.7	2.53	2.43	2.6	7.14	6.25	3.03
248	D Average number of surrounding residues (Ponnuswamy et al., 1980)	6.05	7.86	4.95	5.1	6.62	6.16	5.8	7.51	4.88	7.37	6.39	5.04	5.65	5.45	5.7	5.53	5.81	7.62	6.98	6.73
249	D Intercept in regression analysis (Prabhakaran-Ponnuswamy, 1982)	0.305	0.339	0.335	0.282	0.195	0.352	0.215	0.278	0.391	0.262	0.28	0.322	0.346	0.306	0.227	0.326	0.251	0.291	0.291	0.293
250	D Slope in regression analysis x 1.0E1 (Prabhakaran-Ponnuswamy, 1982)	0.175	0.074	0.14	0.135	0.104	0.201	0.125	0.1	0.058	0.104	0.054	0.09	0.136	0.093	0.083	0.155	0.152	0.096	0.092	0.081
251	D Correlation coefficient in regression analysis (Prabhakaran-Ponnuswamy, 1982)	0.687	0.263	0.632	0.669	0.577	0.67	0.594	0.564	0.407	0.541	0.328	0.489	0.6	0.527	0.59	0.692	0.713	0.529	0.632	0.495
252	D Hydrophobicity (Prabhakaran, 1990)	-6.7	-8.4	38.5	34.3	-15.5	-4.2	12.6	-13	36.8	-11.7	-14.2	20.1	0.8	17.2	51.5	-2.5	-5	-10.9	-7.9	2.9
253	D Relative frequency in alpha-helix (Prabhakaran, 1990)	1.29	1.11	1.04	1.44	1.07	0.56	1.22	0.97	1.23	1.3	1.47	0.9	0.52	1.27	0.96	0.82	0.82	0.91	0.99	0.72
254	D Relative frequency in beta-sheet (Prabhakaran, 1990)	0.9	0.74	0.72	0.75	1.32	0.92	1.08	1.45	0.77	1.02	0.97	0.76	0.64	0.8	0.99	0.95	1.21	1.49	1.14	1.25
255	D Relative frequency in reverse-turn (Prabhakaran, 1990)	0.78	0.8	1.41	1	0.58	1.64	0.69	0.51	0.96	0.59	0.39	1.28	1.91	0.97	0.88	1.33	1.03	0.47	0.75	1.05
256	D Helix-coil equilibrium constant (Ptitsyn-Finkelstein, 1983)	1.1	0.95	0.65	1	1.1	0.6	0.85	1.1	1	1.25	1.15	0.8	0.1	1	0.95	0.75	0.75	0.95	1.1	1.1
257	D Beta-coil equilibrium constant (Ptitsyn-Finkelstein, 1983)	1	1.9	0.5	0.7	3.1	0.3	0.8	4	0.7	2	1.9	0.6	0.2	1	0.7	0.9	1.7	4	2.2	2.8
258	D Weights for alpha-helix at the window position of -6 (Qian-Sejnowski, 1988)	0.12	-0.25	0.01	-0.02	0.05	-0.02	-0.06	-0.07	0.26	0.05	0	-0.1	-0.19	-0.03	0.04	-0.19	-0.04	-0.03	-0.06	-0.14
259	D Weights for alpha-helix at the window position of -5 (Qian-Sejnowski, 1988)	0.26	-0.15	0.15	0.21	0.12	-0.37	0.1	-0.03	0.12	-0.02	0	-0.03	-0.08	-0.13	-0.14	0.01	-0.34	0.02	-0.01	-0.29
260	D Weights for alpha-helix at the window position of -4 (Qian-Sejnowski, 1988)	0.64	0.03	0.33	0.51	-0.03	-0.09	-0.23	-0.22	-0.17	0.41	0.13	0.09	-0.43	-0.23	-0.1	-0.1	-0.07	-0.01	-0.02	-0.38
261	D Weights for alpha-helix at the window position of -3 (Qian-Sejnowski, 1988)	0.29	-0.05	0.11	0.28	0.24	-0.67	-0.26	0	-0.19	0.47	0.27	-0.04	-0.34	0.26	-0.03	-0.17	-0.2	-0.01	0.25	-0.3
262	D Weights for alpha-helix at the window position of -2 (Qian-Sejnowski, 1988)	0.68	-0.15	-0.02	0.44	0.06	-0.73	-0.14	-0.08	0.03	0.61	0.39	-0.09	-0.76	-0.15	-0.22	-0.26	-0.1	0.12	0.2	-0.04
263	D Weights for alpha-helix at the window position of -1 (Qian-Sejnowski, 1988)	0.34	-0.18	0.06	0.2	0.15	-0.88	-0.09	-0.03	-0.11	0.2	0.43	-0.33	-0.81	0.01	0.22	-0.35	-0.37	0.13	0.07	-0.31
264	D Weights for alpha-helix at the window position of 0 (Qian-Sejnowski, 1988)	0.57	-0.15	-0.46	0.26	0.03	-0.71	-0.05	0	0.16	0.48	0.41	-0.36	-1.12	0.15	0.23	-0.47	-0.54	0.31	-0.1	-0.35
265	D Weights for alpha-helix at the window position of 1 (Qian-Sejnowski, 1988)	0.33	-0.03	-0.44	0.21	0.48	-0.46	0.27	-0.33	0.23	0.57	0.79	-0.19	-1.86	0.19	0.1	-0.23	-0.33	0.24	0.15	-0.19
266	D Weights for alpha-helix at the window position of 2 (Qian-Sejnowski, 1988)	0.13	-0.09	-0.71	0.13	0.15	-0.39	0.32	0	0.37	0.5	0.63	-0.07	-1.4	0.12	0.08	-0.28	-0.21	0.17	0.02	-0.1
267	D Weights for alpha-helix at the window position of 3 (Qian-Sejnowski, 1988)	0.31	-0.26	-0.81	-0.06	0.1	-0.42	0.51	-0.15	0.47	0.56	0.58	-0.1	-1.33	0.41	0.18	-0.49	-0.44	-0.01	0.14	-0.08
268	D Weights for alpha-helix at the window position of 4 (Qian-Sejnowski, 1988)	0.21	-0.12	-0.58	-0.23	-0.06	-0.15	0.37	0.31	0.28	0.7	0.61	-0.04	-1.03	0.13	0.07	-0.28	-0.25	0	0.21	0.16
269	D Weights for alpha-helix at the window position of 5 (Qian-Sejnowski, 1988)	0.18	-0.29	-0.32	-0.25	0.05	-0.4	0.28	-0.03	0.41	0.62	0.21	-0.03	-0.84	-0.27	0.21	-0.05	-0.16	0.06	0.32	0.11
270	D Weights for alpha-helix at the window position of 6 (Qian-Sejnowski, 1988)	-0.08	-0.25	-0.24	-0.19	0	-0.1	0.29	-0.01	0.45	0.28	0.11	-0.08	-0.42	-0.28	0.05	0.07	-0.33	-0.13	0.36	0
271	D Weights for beta-sheet at the window position of -6 (Qian-Sejnowski, 1988)	-0.18	-0.26	0.05	-0.06	-0.18	0.23	0.24	-0.42	0.03	-0.23	-0.42	0.28	-0.13	0.21	-0.13	0.41	0.33	-0.07	-0.1	-0.1
272	D Weights for beta-sheet at the window position of -5 (Qian-Sejnowski, 1988)	-0.01	-0.27	-0.09	0.09	-0.12	0.13	0.22	-0.27	0.08	-0.25	-0.57	0.41	0.26	0.01	0.02	0.44	0.35	-0.09	-0.15	0.15
273	D Weights for beta-sheet at the window position of -4 (Qian-Sejnowski, 1988)	-0.19	-0.29	-0.06	-0.1	-0.32	0.19	-0.16	-0.08	-0.09	-0.42	-0.38	0.02	0.05	0.02	0.03	0.25	0.22	-0.15	-0.19	0.05
274	D Weights for beta-sheet at the window position of -3 (Qian-Sejnowski, 1988)	-0.14	-0.64	-0.1	-0.39	0.08	0.46	-0.04	0.16	0.04	-0.57	0.24	-0.27	0.02	-0.11	0.14	-0.12	0	0.29	-0.1	0.18
275	D Weights for beta-sheet at the window position of -2 (Qian-Sejnowski, 1988)	-0.31	-0.06	-0.54	-0.52	0.24	0.37	-0.32	0.57	-0.29	0.09	0.29	-0.53	-0.31	0.07	0.25	0.11	0.03	0.48	0.15	0.29
276	D Weights for beta-sheet at the window position of -1 (Qian-Sejnowski, 1988)	-0.1	0.13	-0.89	-0.34	0.36	-0.45	-0.34	0.95	-0.46	0.32	0.43	-0.89	-0.91	-0.04	0.19	-0.12	0.49	0.76	0.34	0.42
277	D Weights for beta-sheet at the window position of 0 (Qian-Sejnowski, 1988)	-0.25	0.13	-1.01	-0.62	0.48	-0.72	-0.16	1.1	-0.59	0.23	0.32	-0.77	-1.24	-0.12	-0.02	-0.31	0.17	0.69	0.45	0.77
278	D Weights for beta-sheet at the window position of 1 (Qian-Sejnowski, 1988)	-0.26	0.47	-0.55	-0.75	0.2	-0.56	-0.04	0.94	-0.55	0.25	-0.05	-0.34	-1.28	-0.33	-0.09	-0.28	0.08	0.67	0.22	0.53
279	D Weights for beta-sheet at the window position of 2 (Qian-Sejnowski, 1988)	0.05	0.36	-0.11	-0.35	0.2	0.14	0.02	0.47	-0.51	0.32	-0.1	-0.4	-0.79	-0.67	-0.11	0.03	-0.15	0.58	0.09	0.34
280	D Weights for beta-sheet at the window position of 3 (Qian-Sejnowski, 1988)	-0.44	0.13	-0.2	-0.28	-0.13	0.08	0.09	-0.04	-0.33	-0.12	-0.21	0.05	-0.48	-0.58	-0.13	0.27	0.47	0.06	-0.22	-0.11
281	D Weights for beta-sheet at the window position of 4 (Qian-Sejnowski, 1988)	-0.31	-0.11	0.13	-0.05	-0.04	0.45	-0.06	-0.25	-0.44	-0.44	-0.28	0.06	-0.29	-0.47	-0.1	0.34	0.27	0.11	-0.08	0.06
282	D Weights for beta-sheet at the window position of 5 (Qian-Sejnowski, 1988)	-0.02	-0.02	0.11	0.1	-0.03	0.38	-0.09	-0.48	-0.39	-0.26	-0.14	0.03	-0.04	-0.17	0.04	0.41	0.36	-0.18	-0.01	-0.08
283	D Weights for beta-sheet at the window position of 6 (Qian-Sejnowski, 1988)	-0.06	-0.19	0.24	-0.04	-0.33	0.17	0.19	-0.2	-0.43	-0.46	-0.52	0.1	0.37	-0.04	0.02	0.43	0.5	0	-0.32	0.35
284	D Weights for coil at the window position of -6 (Qian-Sejnowski, 1988)	-0.05	0.3	0.15	-0.02	0.09	-0.14	-0.07	0.26	-0.42	0.04	0.25	0	0.31	-0.08	0.06	-0.11	-0.06	0.04	0.19	0.33
285	D Weights for coil at the window position of -5 (Qian-Sejnowski, 1988)	-0.19	0.41	0.09	-0.2	0.07	0.28	-0.19	-0.06	-0.2	0.34	0.45	-0.38	0.04	0.04	0.17	-0.23	-0.02	0.05	0.16	0.22
286	D Weights for coil at the window position of -4 (Qian-Sejnowski, 1988)	-0.43	0.19	-0.31	-0.41	0.25	-0.21	0.21	0.29	0.33	-0.1	-0.01	0	0.28	0.14	0.06	-0.23	-0.26	-0.1	0.15	0.09
287	D Weights for coil at the window position of -3 (Qian-Sejnowski, 1988)	-0.19	0.42	-0.27	-0.22	-0.31	0.17	0.17	-0.34	0	-0.22	-0.53	0.17	0.14	-0.29	-0.07	0.22	0.1	-0.33	-0.15	-0.02
288	D Weights for coil at the window position of -2 (Qian-Sejnowski, 1988)	-0.25	0.18	0.6	-0.12	-0.29	0.09	0.42	-0.54	0.14	-0.55	-0.47	0.61	0.89	0.09	0.12	0.24	0.16	-0.45	-0.44	-0.19
289	D Weights for coil at the window position of -1 (Qian-Sejnowski, 1988)	-0.27	0	0.54	-0.12	-0.47	1.14	0.18	-0.74	0.45	-0.54	-0.76	0.71	1.4	-0.08	-0.4	0.4	-0.1	-0.86	-0.46	-0.05
290	D Weights for coil at the window position of 0 (Qian-Sejnowski, 1988)	-0.42	-0.18	0.95	-0.09	-0.39	1.24	0.05	-1.17	0.09	-0.69	-0.86	0.81	1.77	-0.01	-0.23	0.63	0.29	-1.32	-0.37	-0.41
291	D Weights for coil at the window position of 1 (Qian-Sejnowski, 1988)	-0.24	-0.38	0.65	0.07	-0.61	0.85	-0.21	-0.65	0.17	-0.8	-0.71	0.45	2.27	0.01	-0.04	0.33	0.13	-0.99	-0.44	-0.49
292	D Weights for coil at the window position of 2 (Qian-Sejnowski, 1988)	-0.14	-0.09	0.66	0.06	-0.25	0.36	-0.31	-0.51	-0.14	-0.8	-0.56	0.35	1.59	0.11	0.21	0.32	0.21	-0.7	-0.17	-0.35
293	D Weights for coil at the window position of 3 (Qian-Sejnowski, 1988)	0.01	-0.31	0.78	0.09	-0.2	0.14	-0.56	-0.09	-0.43	-0.81	-0.49	-0.11	1.14	-0.13	-0.13	0.13	-0.02	-0.11	-0.2	0.1
294	D Weights for coil at the window position of 4 (Qian-Sejnowski, 1988)	-0.3	0.03	0.44	0.18	0.11	-0.12	-0.2	-0.07	0.06	-0.18	-0.44	-0.12	0.77	0.24	-0.09	-0.09	-0.27	-0.06	-0.09	-0.25
295	D Weights for coil at the window position of 5 (Qian-Sejnowski, 1988)	-0.23	0.19	0.34	0.28	-0.02	0.14	-0.22	0.42	-0.15	-0.36	-0.19	0.06	0.78	0.47	-0.2	-0.29	-0.3	0.29	-0.18	0.07
296	D Weights for coil at the window position of 6 (Qian-Sejnowski, 1988)	0.08	0.37	0.04	0.36	0.34	-0.02	-0.45	0.09	-0.27	0.24	0.16	-0.06	0.16	0.48	-0.01	-0.35	-0.04	0.18	-0.06	-0.2
297	D Average reduced distance for C-alpha (Rackovsky-Scheraga, 1977)	0.934	0.9	0.994	0.986	0.773	1.015	0.882	0.766	1.04	0.825	0.804	0.986	1.047	1.047	0.962	1.056	1.008	0.825	0.848	0.931
298	D Average reduced distance for side chain (Rackovsky-Scheraga, 1977)	0.941	0.866	1.071	1.1	0.723	1.055	0.911	0.742	1.232	0.798	0.781	1.038	1.093	1.15	1.112	1.082	1.043	0.817	0.867	1.05
299	D Side chain orientational preference (Rackovsky-Scheraga, 1977)	1.16	0.5	2.66	2.4	0.43	1.63	0.86	0.57	3.9	0.51	0.4	1.97	2.04	3.87	1.72	1.61	1.48	0.59	0.75	1.72
300	D Average relative fractional occurrence in A0(i) (Rackovsky-Scheraga, 1982)	0.85	0.9	1.5	1.79	0.85	1.54	1.59	0.67	0.88	1.03	1.17	0.88	1.47	1.71	2.02	1.5	1.96	0.89	0.83	1.34
301	D Average relative fractional occurrence in AR(i) (Rackovsky-Scheraga, 1982)	1.58	1.04	0.98	1.49	1	0.66	0.99	1.09	1.27	1.21	1.41	0.77	1.46	1.24	1.14	1.05	0.87	0.88	1.23	0.68
302	D Average relative fractional occurrence in AL(i) (Rackovsky-Scheraga, 1982)	0.82	0	2.64	2.62	0	1.63	0	2.32	2.86	0	0	2.07	0	0	2.6	1.23	2.48	1.62	0	1.9
303	D Average relative fractional occurrence in EL(i) (Rackovsky-Scheraga, 1982)	0.78	3.14	1.25	0.94	1.07	1.13	1.03	1.26	0.85	0.91	0.41	1.32	1.73	0.93	1.75	1.31	1.57	1.11	0.98	1.31
304	D Average relative fractional occurrence in E0(i) (Rackovsky-Scheraga, 1982)	0.88	1.14	1.16	1.01	1.52	0.7	1.87	1.61	0.83	1.09	1.71	1.02	0.87	0.93	0.99	1.14	0.96	1.56	1.96	1.68
305	D Average relative fractional occurrence in ER(i) (Rackovsky-Scheraga, 1982)	0.3	0.72	1.26	1.33	1.2	3.09	1.33	0.45	0.71	0.96	1.89	2.73	0.83	0.97	0.9	1.16	0.97	0.64	1.58	0.86
306	D Average relative fractional occurrence in A0(i-1) (Rackovsky-Scheraga, 1982)	0.4	2.98	1.59	1.26	1.27	1.89	2.71	1.31	0.87	0.57	0	1.24	0.38	0.5	1.2	0.92	1.38	0.95	1.53	1.79
307	D Average relative fractional occurrence in AR(i-1) (Rackovsky-Scheraga, 1982)	1.48	0.86	1.19	1.43	1.3	0.46	1.27	1.12	1.36	1.33	1.41	0.99	0.25	1.42	1.02	0.89	0.81	0.93	1.27	0.91
308	D Average relative fractional occurrence in AL(i-1) (Rackovsky-Scheraga, 1982)	0	0	2.15	0	2.11	6.49	0	0	0	0	0	4.14	1.99	0	0	0	1.24	0	0	1.9
309	D Average relative fractional occurrence in EL(i-1) (Rackovsky-Scheraga, 1982)	1.02	1.05	1.76	0.83	0.41	2.39	0.4	0.83	0.94	1.06	1.33	1.31	2.73	1.05	1	1.18	0.77	0.88	1.22	1.09
310	D Average relative fractional occurrence in E0(i-1) (Rackovsky-Scheraga, 1982)	0.93	1.08	0.6	0.73	1.51	0.78	1.08	1.74	1	1.03	1.31	0.92	1.37	0.94	1.52	0.97	1.38	1.7	1.12	1.65
311	D Average relative fractional occurrence in ER(i-1) (Rackovsky-Scheraga, 1982)	0.99	2.32	1.18	1.36	1.25	1.4	1.06	0.81	0.91	1.26	1	1.15	0	1.52	1.19	1.5	1.18	1.01	1.33	1.09
312	D Value of theta(i) (Rackovsky-Scheraga, 1982)	17.05	28.84	19.27	20.12	16.26	38.14	23.07	16.66	16.46	10.89	20.61	34.81	23.94	15.42	21.25	19.95	18.92	17.06	23.36	26.49
313	D Value of theta(i-1) (Rackovsky-Scheraga, 1982)	14.53	30.57	19.78	18.19	19.61	37.16	22.63	20.28	14.07	14.3	20.61	13.59	52.63	22.18	17.82	18.56	21.09	21.87	19.78	26.36
314	D Transfer free energy from chx to wat (Radzicka-Wolfenden, 1988)	1.81	1.28	-8.72	-6.81	2.98	0.94	-4.66	4.92	-5.55	4.92	2.35	-6.64	0	-5.54	-14.92	-3.4	-2.57	4.04	2.33	-0.14
315	D Transfer free energy from oct to wat (Radzicka-Wolfenden, 1988)	0.52	0	0	-0.79	2.09	0	0.95	2.04	0.08	1.76	1.32	-0.01	0	-0.07	-1.32	0.04	0.27	1.18	2.51	1.63
316	D Transfer free energy from vap to chx (Radzicka-Wolfenden, 1988)	0.13	-2.52	-2.23	-3.43	-3.74	1.45	-5.61	-2.77	-3.97	-2.64	-3.83	-3.04	0	-3.84	-5	-1.66	-2.31	-2.05	-8.21	-5.97
317	D Transfer free energy from chx to oct (Radzicka-Wolfenden, 1988)	1.29	0	0	-6.02	0.89	0.94	-5.61	2.88	-5.63	3.16	1.03	-6.63	0	-5.47	-13.6	-3.44	-2.84	2.86	-0.18	-1.77
318	D Transfer free energy from vap to oct (Radzicka-Wolfenden, 1988)	1.42	0	0	-9.45	-2.85	2.39	-11.22	0.11	-9.6	0.52	-2.8	-9.67	0	-9.31	-18.6	-5.1	-5.15	0.81	-8.39	-7.74
319	D Accessible surface area (Radzicka-Wolfenden, 1988)	93.7	135.2	142.6	182.9	228.6	52.6	188.1	182.2	215.2	173.7	197.6	146.3	0	177.7	250.4	109.5	142.1	157.2	271.6	239.9
320	D Energy transfer from out to in(95%buried) (Radzicka-Wolfenden, 1988)	-0.29	0	-1.02	-0.9	0	-0.34	-0.94	0.24	-2.05	-0.12	-0.24	-1.18	0	-1.53	-2.71	-0.75	-0.71	0.09	-0.59	-1.02
321	D Mean polarity (Radzicka-Wolfenden, 1988)	-0.06	1.36	-0.8	-0.77	1.27	-0.41	0.49	1.31	-1.18	1.21	1.27	-0.48	0	-0.73	-0.84	-0.5	-0.27	1.09	0.88	0.33
322	D Relative preference value at N" (Richardson-Richardson, 1988)	0.7	0.6	1.4	1	1.2	1.6	1.2	0.9	1	0.9	0.3	1.2	0.7	1	0.4	1.6	0.3	0.7	1.1	1.9
323	D Relative preference value at N' (Richardson-Richardson, 1988)	0.7	0.6	1.4	1	1.2	1.6	1.2	0.9	1	0.9	0.3	1.2	0.7	1	0.4	1.6	0.3	0.7	1.1	1.9
324	D Relative preference value at N-cap (Richardson-Richardson, 1988)	0.5	0.6	2.1	0.4	0.2	1.8	1.1	0.2	0.7	0.2	0.8	3.5	0.8	0.4	0.4	2.3	1.6	0.1	0.3	0.8
325	D Relative preference value at N1 (Richardson-Richardson, 1988)	1.2	0.8	0.8	2.2	0.5	0.3	0.7	0.9	0.6	0.9	0.3	0.7	2.6	0.7	0.7	0.7	0.8	1.1	2.1	1.8
326	D Relative preference value at N2 (Richardson-Richardson, 1988)	1.6	1.2	2.6	2	0.9	0.9	0.7	0.7	1	0.3	1	0.7	0.5	0.8	0.9	0.8	0.7	0.6	1.7	0.4
327	D Relative preference value at N3 (Richardson-Richardson, 1988)	1	0.6	2.2	3.3	0.6	0.6	0.7	0.4	0.8	0.6	1	0.7	0.4	1.5	0.4	0.4	1	1.1	1.4	1.2
328	D Relative preference value at N4 (Richardson-Richardson, 1988)	1.1	1.1	0.3	0.5	1.9	0.4	1.5	1.1	0.8	2.6	1.7	0	0.1	1.3	1.5	0.4	0.5	1.5	3.1	0.6
329	D Relative preference value at N5 (Richardson-Richardson, 1988)	1.4	1.6	0.6	0.9	1	0.6	0.9	0.9	1.9	1.1	1.7	1.2	0.3	1.4	1.2	1.1	0.6	0.8	1.4	0.2
330	D Relative preference value at Mid (Richardson-Richardson, 1988)	1.8	0.7	1	0.8	1.3	0.5	1	1.2	1.1	1.2	1.5	0.9	0.3	1.3	1.3	0.6	1	1.2	1.5	0.8
331	D Relative preference value at C5 (Richardson-Richardson, 1988)	1.8	0	0.7	1.1	1.9	0.5	2.4	1.3	1.4	1.2	2.7	0.6	0.3	1	1	0.5	0.5	0.4	1.1	1.3
332	D Relative preference value at C4 (Richardson-Richardson, 1988)	1.3	0.7	0.5	0.7	2.9	0.5	1.9	1.6	1	1.4	2.8	0.6	0	0.2	0.8	0.5	0.6	1.4	2.1	0.8
333	D Relative preference value at C3 (Richardson-Richardson, 1988)	0.7	0.2	0.6	1.6	1.8	0.1	1.1	1.4	2.2	1.9	1	0.8	0	1.3	0.8	0.6	0.7	1.3	0.4	1.1
334	D Relative preference value at C2 (Richardson-Richardson, 1988)	1.4	1.2	0.7	1.7	0.3	0.2	1.8	0.4	1.9	0.8	1.3	0.9	0.2	1.6	2.1	1.6	0.9	0.7	0.4	0.3
335	D Relative preference value at C1 (Richardson-Richardson, 1988)	1.1	1.6	0.4	0.8	0.7	0.2	3.4	0.7	2	0.7	1	1.2	0	2.1	1	1.7	1	0.7	0	1.2
336	D Relative preference value at C-cap (Richardson-Richardson, 1988)	0.8	0.4	0.7	0.3	0.5	3.9	1.3	0.7	1.3	0.7	0.8	1.6	0.7	0.9	0.9	0.8	0.3	0.2	0	0.8
337	D Relative preference value at C' (Richardson-Richardson, 1988)	1	0.8	1.4	0.8	0.1	1.2	1.2	1.1	1.2	0.9	0.8	0.9	1.9	1.4	1.4	0.7	0.8	0.6	0.4	0.9
338	D Relative preference value at C" (Richardson-Richardson, 1988)	0.7	0.4	1.4	0.7	1.2	0.6	1	0.7	1.3	0.5	0	1.5	1.5	1.1	1.1	0.9	2.1	1	2.7	0.5
339	D Information measure for alpha-helix (Robson-Suzuki, 1976)	6.5	-1.3	0.5	7.8	1.6	-8.6	1.2	0.6	2.3	3.2	5.3	-5.1	-7.7	1	-0.9	-3.9	-2.6	1.4	1.2	-4.5
340	D Information measure for N-terminal helix (Robson-Suzuki, 1976)	2.3	0.8	7.4	10.3	-1.1	-5.2	-2.8	-4	-4.1	-2.1	-3.5	0.3	8.1	-0.7	-5.2	-3.5	2.3	-4.4	-0.9	-3.7
341	D Information measure for middle helix (Robson-Suzuki, 1976)	6.7	-4.9	-3.1	2.2	2.8	-6.8	-1	3.2	0.5	5.5	7.2	-6.1	-22.8	0.6	0.3	-3	-4	2.5	4	-4.6
342	D Information measure for C-terminal helix (Robson-Suzuki, 1976)	2.3	6.1	-4.4	2.5	1.6	-8.3	5.9	-0.5	7.3	0.1	3.5	-3.3	-24.4	2.7	1.4	-1.9	-3.7	2.3	-0.9	-0.6
343	D Information measure for extended (Robson-Suzuki, 1976)	-2.3	4.4	-4.4	-5	2.6	-4.2	-2.5	6.7	-3.3	2.3	2.3	-4.1	-1.8	1.2	0.4	-1.7	1.3	6.8	-1	4
344	D Information measure for pleated-sheet (Robson-Suzuki, 1976)	-2.7	3.7	-4.4	-8.1	3	-3.9	-3	7.7	-2.9	3.7	3.7	-4.2	-6.6	0.8	0.4	-2.4	1.7	7.1	0.3	3.3
345	D Information measure for extended without H-bond (Robson-Suzuki, 1976)	0	5.4	-2.6	3.1	0.7	-3.4	0.8	-0.1	-3.1	-3.7	-2.1	-2	7.4	2.4	1.1	1.3	0	2.7	-3.4	4.8
346	D Information measure for turn (Robson-Suzuki, 1976)	-5	4.4	3.1	-4.7	-1.8	5.7	-0.3	-4.6	1	-5.6	-4.8	4.2	2.6	0.4	2.1	2.6	0.3	-6	3.4	2.9
347	D Information measure for N-terminal turn (Robson-Suzuki, 1976)	-3.3	-0.3	3.9	-1.8	0.8	-1.2	3	-0.5	-1.2	-2.3	-4.3	5.4	6.5	-0.4	0	1.8	-0.7	-3.5	-0.8	3.1
348	D Information measure for middle turn (Robson-Suzuki, 1976)	-4.7	6.2	1.9	-4.2	-3.7	5.7	-2.6	-7	2.8	-6.2	-4.8	3.9	3.6	-2	2	2.1	0.6	-6.2	3.3	3.8
349	D Information measure for C-terminal turn (Robson-Suzuki, 1976)	-3.7	4	-0.6	-4.3	1.6	5.9	-0.8	-0.5	1.3	-2.8	-1.6	-0.6	-6	3.4	1	1.5	1.2	-4.6	6.5	1.3
350	D Information measure for coil (Robson-Suzuki, 1976)	-2.5	-4.7	0	-4.4	-4.1	4.9	1.6	-3.3	-0.8	-2	-4.1	4.6	5.8	-0.5	-1.2	2.5	1.7	-3.5	1.2	-0.6
351	D Information measure for loop (Robson-Suzuki, 1976)	-5.1	3.8	3.1	-5.2	-2.4	5.6	-0.9	-4.5	1	-5.4	-5.3	4.7	3.5	0.2	2.6	3.2	0	-6.3	2.9	3.2
352	D Hydration free energy (Robson-Osguthorpe, 1979)	-1	2.1	-1.2	-0.7	2.8	0.3	1.1	4	-0.9	2	1.8	-0.7	0.4	-0.1	0.3	-1.2	-0.5	1.4	3	2.1
353	D Mean area buried on transfer (Rose et al., 1985)	86.6	132.3	97.8	113.9	194.1	62.9	155.8	158	115.5	164.1	172.9	103.3	92.9	119.2	162.2	85.6	106.5	141	224.6	177.7
354	D Mean fractional area loss (Rose et al., 1985)	0.74	0.91	0.62	0.62	0.88	0.72	0.78	0.88	0.52	0.85	0.85	0.63	0.64	0.62	0.64	0.66	0.7	0.86	0.85	0.76
355	D Side chain hydropathy, uncorrected for solvation (Roseman, 1988)	-0.67	-0.34	8.72	7.35	-3.24	0	3.82	-3.02	6.13	-3.02	-1.3	7.23	-1.75	6.39	12.1	4.35	3.86	-2.18	-2.86	0.98
356	D Side chain hydropathy, corrected for solvation (Roseman, 1988)	-0.67	-2	1.57	1.78	-3.24	0	1.09	-3.02	2.46	-3.02	-1.67	2.27	-1.75	2.12	3.89	0.1	-0.42	-2.18	-2.86	0.98
357	D Loss of Side chain hydropathy by helix formation (Roseman, 1988)	0.4	0.5	0.8	1.3	0.7	0	1	0.4	0.4	0.6	0.3	0.9	0.9	0.7	0.3	0.4	0.4	0.4	0.6	1.2
358	D Transfer free energy (Simon, 1976), Cited by Charton-Charton (1982)	0.73	0.7	0.54	0.55	2.65	0	1.1	2.97	1.5	2.49	1.3	-0.01	2.6	-0.1	0.73	0.04	0.44	1.69	3	2.97
359	D Principal component I (Sneath, 1966)	0.239	0.22	0.171	0.187	0.234	0.16	0.205	0.273	0.228	0.281	0.253	0.249	0.165	0.26	0.211	0.236	0.213	0.255	0.183	0.193
360	D Principal component II (Sneath, 1966)	0.33	0.074	-0.371	-0.409	-0.011	0.37	-0.078	0.149	-0.075	0.129	-0.092	-0.233	0.37	-0.254	-0.176	0.022	0.136	0.245	-0.011	-0.138
361	D Principal component III (Sneath, 1966)	-0.11	-0.184	-0.285	-0.246	0.438	-0.073	0.32	0.001	0.049	-0.008	-0.041	-0.136	-0.016	-0.067	0.079	-0.153	-0.208	-0.155	0.493	0.381
362	D Principal component IV (Sneath, 1966)	-0.062	0.38	-0.079	-0.184	0.074	-0.017	0.056	-0.309	-0.371	-0.264	0.077	0.166	-0.036	-0.025	-0.167	0.47	0.348	-0.212	0.05	0.22
363	D Zimm-Bragg parameter s at 20 C (Sueki et al., 1984)	1.071	0.922	0.68	0.97	1.086	0.591	0.85	1.14	0.939	1.14	1.2	0.784	0.659	0.977	1.033	0.76	0.817	0.95	1.107	1.02
364	D Zimm-Bragg parameter sigma x 1.0E4 (Sueki et al., 1984)	8	26	70	6	18	0.1	0.1	55	1	33	54	0.1	42	33	0.1	0.1	0.1	0.1	77	66
365	D Optimal matching hydrophobicity (Sweet-Eisenberg, 1983)	-0.4	0.17	-1.31	-1.22	1.92	-0.67	-0.64	1.25	-0.67	1.22	1.02	-0.92	-0.49	-0.91	-0.59	-0.55	-0.28	0.91	0.5	1.67
366	D Normalized frequency of alpha-helix (Tanaka-Scheraga, 1977)	1.42	0.73	1.01	1.63	1.16	0.5	1.2	1.12	1.24	1.29	1.21	0.71	0.65	1.02	1.06	0.71	0.78	0.99	1.05	0.67
367	D Normalized frequency of isolated helix (Tanaka-Scheraga, 1977)	0.946	0.481	1.311	0.698	0.963	0.36	2.168	1.283	1.203	1.192	0	0.432	2.093	1.615	1.128	0.523	1.961	0.409	1.925	0.802
368	D Normalized frequency of extended structure (Tanaka-Scheraga, 1977)	0.79	1.268	0.53	0.643	1.052	0.725	0.864	1.361	0.735	1.111	1.092	0.832	1.249	1.038	1.087	1.093	1.214	1.428	1.114	1.34
369	D Normalized frequency of chain reversal R (Tanaka-Scheraga, 1977)	1.194	0.678	1.056	0.928	0.377	1.015	0.611	0.603	1.06	0.595	0.831	0.659	3.159	1.29	0.795	1.444	1.172	0.64	0.452	0.816
370	D Normalized frequency of chain reversal S (Tanaka-Scheraga, 1977)	0.497	1.348	1.498	0.651	1.348	1.848	1.474	0.471	0.932	0.656	0.425	2.072	0.179	0.711	0.677	1.151	0.749	0.654	1.283	1.283
371	D Normalized frequency of chain reversal D (Tanaka-Scheraga, 1977)	0.937	1.004	1.64	0.679	0.803	0.901	1.085	0.178	1.254	0.808	0.886	1.08	0.748	1.078	1.725	1.145	1.487	0.625	0.803	1.227
372	D Normalized frequency of left-handed helix (Tanaka-Scheraga, 1977)	0.289	1.767	0.917	0.285	0.393	4.259	1.061	0.262	1.288	0	0	3.169	0	2.372	1.38	0.16	0.218	0.167	0	0.654
373	D Normalized frequency of zeta R (Tanaka-Scheraga, 1977)	0.328	0	3.379	0	1.336	0.5	1.204	2.078	0.835	0.414	0.982	1.498	0.415	0	2.088	1.089	1.732	0.946	1.781	0
374	D Normalized frequency of coil (Tanaka-Scheraga, 1977)	0.945	0.932	1.315	1.014	0.622	2.355	0.525	0.673	0.947	0.758	1.028	1.202	0.579	0.704	0.364	1.14	0.863	0.561	0.777	0.907
375	D Normalized frequency of chain reversal (Tanaka-Scheraga, 1977)	0.842	1.032	1.366	0.758	0.881	1.349	1.079	0.459	1.045	0.665	0.668	1.352	1.385	0.998	0.936	1.257	1.055	0.643	0.881	1.101
376	D Relative population of conformational state A (Vasquez et al., 1983)	0.135	0.159	0.289	0.184	0.087	0.051	0.223	0.173	0.17	0.215	0.239	0.196	0.151	0.236	0.296	0.01	0.1	0.285	0.166	0.066
377	D Relative population of conformational state C (Vasquez et al., 1983)	0.507	0.592	0.223	0.445	0.077	0.39	0.31	0.111	0.559	0.619	0.431	0.287	0.739	0.383	0.459	0.689	0.785	0.356	0.16	0.06
378	D Relative population of conformational state E (Vasquez et al., 1983)	0.159	0.187	0.283	0.206	0.682	0.049	0.233	0.581	0.159	0.083	0.198	0.385	0.366	0.236	0.194	0.15	0.074	0.301	0.463	0.737
379	D Electron-ion interaction potential (Veljkovic et al., 1985)	0.03731	0.08292	0.1263	0.0058	0.0946	0.00499	0.02415	0	0.0371	0	0.08226	0.00359	0.01979	0.07606	0.09593	0.08292	0.09408	0.00569	0.05481	0.05159
380	D Bitterness (Venanzi, 1984)	0	0	0	0	1	0	0	1	0	1	0	0	0	0	0	0	0	1	1	1
381	D Transfer free energy to lipophilic phase (von Heijne-Blomberg, 1979)	-12.04	3.95	23.22	16.81	-21.98	-7.85	6.28	-18.32	9.71	-17.79	-8.86	4.25	5.82	2.16	39.23	-1.54	-4.15	-16.22	-16.19	-1.51
382	D Average interactions per side chain atom (Warme-Morgan, 1978)	10.04	8.89	5.76	5.37	7.98	7.99	7.49	8.72	4.4	8.79	9.15	5.63	7.79	5.41	6.18	7.08	7	8.88	8.07	6.9
383	D RF value in high salt chromatography (Weber-Lacey, 1978)	0.89	0.85	0.87	0.84	0.52	0.92	0.83	0.76	0.97	0.73	0.74	0.89	0.82	0.82	0.88	0.96	0.92	0.85	0.2	0.49
384	D Propensity to be buried inside (Wertz-Scheraga, 1978)	0.52	0.83	0.37	0.38	0.87	0.41	0.7	0.79	0.31	0.77	0.76	0.42	0.35	0.35	0.49	0.49	0.38	0.72	0.86	0.64
385	D Free energy change of epsilon(i) to epsilon(ex) (Wertz-Scheraga, 1978)	0.16	-0.12	-0.24	-0.45	-0.25	-0.16	-0.18	-0.19	-0.12	-0.44	-0.79	1.03	-0.59	-0.55	-0.2	-0.01	0.05	-0.46	-0.33	-0.42
386	D Free energy change of alpha(Ri) to alpha(Rh) (Wertz-Scheraga, 1978)	0.15	-0.19	-0.22	0.14	1.18	0.36	-0.25	0.02	-0.16	0.06	0.11	0.69	0.11	-0.06	-0.37	0.13	0.28	-0.08	-0.12	0.19
387	D Free energy change of epsilon(i) to alpha(Rh) (Wertz-Scheraga, 1978)	-0.07	0.17	-0.8	-0.63	0.4	0.27	-0.49	0.06	-0.45	-0.17	0.03	-0.57	-0.47	-0.26	-0.4	-0.11	0.09	-0.11	-0.61	-0.61
388	D Polar requirement (Woese, 1973)	7	5.5	13	12.5	5	7.9	8.4	4.9	10.1	4.9	5.3	10	6.6	8.6	9.1	7.5	6.6	5.6	5.3	5.7
389	D Hydration potential (Wolfenden et al., 1981)	1.94	-1.24	-10.95	-10.2	-0.76	2.39	-10.27	2.15	-9.52	2.28	-1.48	-9.68	-3.68	-9.38	-19.92	-5.06	-4.88	1.99	-5.88	-6.11
390	D Principal property value z1 (Wold et al., 1987)	0.07	0.71	3.64	3.08	-4.92	2.23	2.41	-4.44	2.84	-4.19	-2.49	3.22	-1.22	2.18	2.88	1.96	0.92	-2.69	-4.75	-1.39
391	D Principal property value z2 (Wold et al., 1987)	-1.73	-0.97	1.13	0.39	1.3	-5.36	1.74	-1.68	1.41	-1.03	-0.27	1.45	0.88	0.53	2.52	-1.63	-2.09	-2.53	3.65	2.32
392	D Principal property value z3 (Wold et al., 1987)	0.09	4.13	2.36	-0.07	0.45	0.3	1.11	-1.03	-3.14	-0.98	-0.41	0.84	2.23	-1.14	-3.44	0.57	-1.4	-1.29	0.85	0.01
393	D Unfolding Gibbs energy in water, pH7.0 (Yutani et al., 1987)	8.5	11	8.5	8.8	11.2	7.1	10.1	16.8	7.9	15	13.3	8.2	8.2	6.3	0	7.4	8.8	12	9.9	8.8
394	D Unfolding Gibbs energy in water, pH9.0 (Yutani et al., 1987)	6.8	8.3	7	4.9	8.3	6.4	9.2	10	7.5	12.2	8.4	6.2	6.9	8.5	0	8	7	9.4	5.7	6.8
395	D Activation Gibbs energy of unfolding, pH7.0 (Yutani et al., 1987)	18.08	18.17	17.36	18.16	17.3	18.24	18.49	18.62	17.96	18.6	18.11	17.47	18.16	17.93	0	17.57	17.54	18.3	17.19	17.99
396	D Activation Gibbs energy of unfolding, pH9.0 (Yutani et al., 1987)	18.56	17.84	17.94	17.97	17.95	18.57	18.64	19.21	18.36	19.01	18.49	18.24	18.77	18.51	0	18.06	17.71	18.98	16.87	18.23
397	D Dependence of partition coefficient on ionic strength (Zaslavsky et al.,	-0.152	0	-0.355	-0.411	0.001	-0.19	0	-0.086	-0.062	-0.102	-0.107	-0.203	-0.181	-0.181	-0.089	-0.203	-0.17	-0.125	0.275	0
398	D Hydrophobicity (Zimmerman et al., 1968)	0.83	1.48	0.64	0.65	2.75	0.1	1.1	3.07	1.6	2.52	1.4	0.09	2.7	0	0.83	0.14	0.54	1.79	0.31	2.97
399	D Bulkiness (Zimmerman et al., 1968)	11.5	13.46	11.68	13.57	19.8	3.4	13.69	21.4	15.71	21.4	16.25	12.82	17.43	14.45	14.28	9.47	15.77	21.57	21.67	18.03
400	D Polarity (Zimmerman et al., 1968)	0	1.48	49.7	49.9	0.35	0	51.6	0.13	49.5	0.13	1.43	3.38	1.58	3.53	52	1.67	1.66	0.13	2.1	1.61
401	D Isoelectric point (Zimmerman et al., 1968)	6	5.05	2.77	3.22	5.48	5.97	7.59	6.02	9.74	5.98	5.74	5.41	6.3	5.65	10.76	5.68	5.66	5.96	5.89	5.66
402	D RF rank (Zimmerman et al., 1968)	9.9	2.8	2.8	3.2	18.8	5.6	8.2	17.1	3.5	17.6	14.9	5.4	14.8	9	4.6	6.9	9.5	14.3	17.1	15
403	D Normalized positional residue frequency at helix termini N4'(Aurora-Rose,	0.94	0.6	1.19	1.41	1.06	1.18	1.15	1.07	1.03	0.95	0.88	0.79	1.18	0.94	1.15	0.69	0.87	0.9	0.91	1.04
404	D Normalized positional residue frequency at helix termini N"' (Aurora-Rose,	0.98	0.41	1.05	1.04	1.12	1.25	1.01	0.88	1.06	0.8	1.12	1.05	1.31	0.9	1.14	1.02	0.8	0.87	0.9	1.12
405	D Normalized positional residue frequency at helix termini N" (Aurora-Rose,	1.05	0.6	1.39	1.11	0.95	1.26	1.43	0.95	0.97	0.96	0.99	0.91	1.05	0.87	0.81	0.96	1.03	0.62	1.06	0.94
406	D Normalized positional residue frequency at helix termini N'(Aurora-Rose,	0.75	0.66	1.72	1.1	0.88	1.14	0.96	0.8	0.66	1.01	1.02	1.24	1.33	1.08	0.9	1.2	1.13	0.58	0.68	0.8
407	D Normalized positional residue frequency at helix termini Nc (Aurora-Rose,	0.67	0.37	1.58	0.94	0.96	0.98	0.83	0.78	0.84	0.79	0.98	1.28	1.12	1.05	0.76	1.25	1.41	0.67	0.94	0.82
408	D Normalized positional residue frequency at helix termini N1 (Aurora-Rose,	1.1	0.26	1.14	2.3	0.9	0.55	0.83	1.06	1.08	0.84	0.9	0.72	1.67	1.31	1.05	0.81	0.77	0.76	1.26	0.99
409	D Normalized positional residue frequency at helix termini N2 (Aurora-Rose,	1.39	0.52	1.64	2.07	1	0.65	1.36	0.64	0.8	0.91	1.1	0.67	0.94	1.6	0.95	0.69	0.92	0.7	1.1	0.73
410	D Normalized positional residue frequency at helix termini N3 (Aurora-Rose,	1.43	0.52	0.9	1.7	1.1	0.56	0.66	1.18	0.82	1.52	1.68	0.55	0.15	1.43	1.33	0.61	0.75	1.14	1.68	0.65
411	D Normalized positional residue frequency at helix termini N4 (Aurora-Rose,	1.55	0.59	0.61	1.34	1.39	0.37	0.89	1.47	1.27	1.36	2.13	0.6	0.03	1.43	1.39	0.44	0.65	1.18	1.1	0.93
412	D Normalized positional residue frequency at helix termini N5 (Aurora-Rose,	1.8	0.55	0.9	1.73	0.96	0.32	0.46	1.09	1.24	1.47	1.64	0.73	0.15	0.97	1.73	0.67	0.7	0.81	0.68	0.91
413	D Normalized positional residue frequency at helix termini C5 (Aurora-Rose,	1.52	0.26	1.04	1.76	1.14	0.3	0.83	1.25	1.1	1.26	1.14	0.58	0.44	1.41	1.49	0.66	0.73	1.03	0.68	1.04
414	D Normalized positional residue frequency at helix termini C4 (Aurora-Rose,	1.49	0.37	0.94	1.55	0.86	0.29	0.96	1.04	1.17	1.4	1.84	0.67	0.2	1.52	1.41	0.68	0.79	0.94	1.52	1.06
415	D Normalized positional residue frequency at helix termini C3 (Aurora-Rose,	1.73	0.63	0.68	1.16	1.35	0.32	0.76	1.15	1.22	1.8	2.21	0.7	0.07	0.88	1.24	0.65	0.46	0.94	1.57	1.1
416	D Normalized positional residue frequency at helix termini C2 (Aurora-Rose,	1.33	0.44	0.6	1.43	1.22	0.2	1.02	1.58	1.71	1.63	1.76	0.64	0.07	1.37	1.39	0.42	0.57	1.08	1	1.02
417	D Normalized positional residue frequency at helix termini C1 (Aurora-Rose,	1.87	0.33	0.91	1.88	0.67	0.33	0.89	0.9	1.63	1.65	1.35	0.7	0.03	1.24	1.66	0.71	0.5	0.51	1	0.73
418	D Normalized positional residue frequency at helix termini Cc (Aurora-Rose,	1.19	0.44	0.72	1.27	1.2	0.74	1.55	0.61	1.45	1.36	1.35	1.33	0.1	1.43	1.45	1.02	0.82	0.46	0.58	1.06
419	D Normalized positional residue frequency at helix termini C' (Aurora-Rose,	0.77	0.44	0.79	0.92	1.04	2.74	1.65	0.64	1.19	0.66	0.74	1.39	0.66	0.95	1.11	0.64	0.82	0.53	0.58	0.93
420	D Normalized positional residue frequency at helix termini C" (Aurora-Rose,	0.93	0.67	1.15	1.07	1.05	1.08	1.4	1.14	1.27	1.16	1.11	0.82	1.01	1.02	0.96	0.71	0.84	0.74	1.06	1.15
421	D Normalized positional residue frequency at helix termini C"' (Aurora-Rose,	1.09	0.26	1.17	1.31	0.84	0.97	0.88	0.97	1.13	0.87	0.96	1.03	2.01	1.08	1.29	0.76	0.79	0.77	0.91	0.64
422	D Normalized positional residue frequency at helix termini C4' (Aurora-Rose,	0.71	0.65	1.43	1.19	0.95	1.07	1.13	1.05	1.1	0.84	0.8	0.95	1.7	0.87	1.09	0.65	0.086	1.12	1.25	0.85
423	D Delta G values for the peptides extrapolated to 0 M urea (O'Neil-DeGrado,	13.4	11.6	11.7	12.2	12.1	11.3	11.6	12	13	13	12.8	12	6.5	12.8	13.3	12.2	11.7	11.9	12.4	12.1
424	D Helix formation parameters (delta delta G) (O'Neil-DeGrado, 1990)	-0.77	-0.23	-0.15	-0.27	-0.41	0	-0.06	-0.23	-0.65	-0.62	-0.5	-0.07	3	-0.33	-0.68	-0.35	-0.11	-0.14	-0.45	-0.17
425	D Normalized flexibility parameters (B-values), average (Vihinen et al., 1994)	0.984	0.906	1.068	1.094	0.915	1.031	0.95	0.927	1.102	0.935	0.952	1.048	1.049	1.037	1.008	1.046	0.997	0.931	0.904	0.929
426	D Normalized flexibility parameters (B-values) for each residue surrounded by	1.315	1.196	1.372	1.376	1.247	1.382	1.279	1.241	1.367	1.234	1.269	1.38	1.342	1.342	1.31	1.381	1.324	1.235	1.186	1.199
427	D Normalized flexibility parameters (B-values) for each residue surrounded by	0.994	0.939	1.022	1.052	0.934	1.018	0.967	0.977	1.029	0.982	0.963	1.022	1.05	1.041	1.026	1.025	0.998	0.968	0.938	0.981
428	D Normalized flexibility parameters (B-values) for each residue surrounded by	0.783	0.785	0.822	0.826	0.774	0.784	0.777	0.776	0.834	0.783	0.806	0.799	0.809	0.817	0.807	0.811	0.795	0.781	0.796	0.788
429	D Free energy in alpha-helical conformation (Munoz-Serrano, 1994)	0.423	0.877	0.87	0.167	0.706	1.162	0.802	0.566	0.615	0.494	0.444	0.906	1.945	0.594	0.503	0.928	0.884	0.706	0.69	0.778
430	D Free energy in alpha-helical region (Munoz-Serrano, 1994)	0.619	1.107	0.932	0.675	0.968	1.361	1.034	0.876	0.784	0.74	0.736	1.089	1.78	0.77	0.753	0.969	1.053	0.939	0.91	1.009
431	D Free energy in beta-strand conformation (Munoz-Serrano, 1994)	1.08	0.733	1.266	1.085	0.685	1.104	0.906	0.583	1.026	0.789	0.812	1.197	1.412	1.05	0.976	0.987	0.784	0.546	0.755	0.665
432	D Free energy in beta-strand region (Munoz-Serrano, 1994)	0.978	0.573	1.038	0.962	0.585	1.405	0.724	0.502	0.841	0.766	0.729	0.915	2.613	0.863	0.784	0.784	0.569	0.444	0.671	0.56
433	D Free energy in beta-strand region (Munoz-Serrano, 1994)	1.4	1.14	1.89	1.42	1.07	2.06	1.25	1.02	1.34	1.33	1.12	1.61	3.9	1.33	1.23	1.2	0.99	0.87	1.1	0.98
434	D Free energies of transfer of AcWl-X-LL peptides from bilayer interface to	4.08	4.49	3.02	2.23	5.38	4.24	4.08	4.52	3.77	4.81	4.48	3.83	3.8	3.67	3.91	4.12	4.11	4.18	6.1	5.19
435	D Thermodynamic beta sheet propensity (Kim-Berg, 1993)	-0.35	-0.47	-0.41	-0.41	-0.55	0	-0.46	-0.56	-0.41	-0.48	-0.46	-0.38	-0.23	-0.4	-0.44	-0.39	-0.48	-0.53	-0.48	-0.5
436	D Turn propensity scale for transmembrane helices (Monne et al., 1999)	0.5	0.6	1.6	1.6	0.4	1.3	1.6	0.6	1.6	0.4	0.5	1.7	1.7	1.6	1.7	0.7	0.4	0.5	0.7	0.6
437	D Alpha helix propensity of position 44 in T4 lysozyme (Blaber et al., 1993)	0.96	0.42	0.42	0.53	0.59	0	0.57	0.84	0.73	0.92	0.86	0.39	-2.5	0.8	0.77	0.53	0.54	0.63	0.58	0.72
438	D p-Values of mesophilic proteins based on the distributions of B values	0.343	0.319	0.429	0.405	0.292	0.389	0.307	0.296	0.429	0.287	0.293	0.409	0.432	0.395	0.353	0.416	0.362	0.307	0.268	0.22
439	D p-Values of thermophilic proteins based on the distributions of B values	0.32	0.198	0.424	0.514	0.314	0.374	0.299	0.306	0.446	0.34	0.313	0.384	0.354	0.436	0.327	0.376	0.339	0.294	0.291	0.287
440	D Distribution of amino acid residues in the 18 non-redundant families of	8.9	0.6	6.3	6.9	3.3	9.4	2.2	7	6.1	7.4	2.3	4.4	4.2	2.8	4.6	4	5.7	8.2	1.3	4.5
441	D Distribution of amino acid residues in the 18 non-redundant families of	9.2	1	6	6	3.4	9.4	2.1	6	6.5	7.7	2.4	5.1	4.2	2.9	3.6	5.5	5.7	8.2	1.2	3.7
442	D Distribution of amino acid residues in the alpha-helices in thermophilic	14.1	0.1	5.7	8.8	5	4.1	2	7.1	7.7	9.1	3.3	3.2	0.7	3.7	5.5	3.9	4.4	5.9	1.2	4.5
443	D Distribution of amino acid residues in the alpha-helices in mesophilic	13.4	0.8	4.6	7.8	4.5	4.6	3.3	6.5	7.5	10.6	3	3.7	1.3	4.8	3.9	3.8	4.6	7.1	1	3.3
444	D Side-chain contribution to protein stability (kJ/mol) (Takano-Yutani, 2001)	9.8	3	4.9	4.4	23	0	11.9	17.2	10.5	17	11.9	3.6	15	2.4	7.3	2.6	6.9	15.3	24.2	17.2
445	D Propensity of amino acids within pi-helices (Fodje-Al-Karadaghi, 2002)	0.7	1.17	0.87	0.96	1.34	0.64	1.39	1.29	0.91	1.44	0.91	1.47	0.12	0.73	0.95	0.84	0.74	1.2	1.8	1.68
446	D Hydropathy scale based on self-information values in the two-state model (5%	58	116	-97	-131	92	-11	-73	107	-24	95	78	-93	-79	-139	-184	-34	-7	100	59	-11
447	D Hydropathy scale based on self-information values in the two-state model (9%	51	137	-78	-115	108	-13	-55	106	-205	103	73	-84	-79	-128	-144	-26	-3	108	69	11
448	D Hydropathy scale based on self-information values in the two-state model (16%	41	169	-47	-90	128	-18	-35	104	-148	103	77	-74	-81	-104	-109	-31	10	116	102	36
449	D Hydropathy scale based on self-information values in the two-state model (20%	32	182	-29	-74	132	-22	-25	106	-124	104	82	-73	-82	-95	-95	-34	20	113	118	44
450	D Hydropathy scale based on self-information values in the two-state model (25%	24	194	0	-57	131	-28	-31	102	-9	103	90	-76	-85	-87	-79	-36	34	111	116	43
451	D Hydropathy scale based on self-information values in the two-state model (36%	5	224	45	-8	117	-47	-50	83	-38	82	83	-77	-103	-67	-57	-41	79	117	130	27
452	D Hydropathy scale based on self-information values in the two-state model (50%	-2	329	248	117	120	-66	-70	28	115	36	62	-97	-132	-37	-41	-52	174	114	179	-7
453	D Averaged turn propensities in a transmembrane helix (Monne et al., 1999)	0.4	0.7	15	1.3	0.3	1.1	1.4	0.5	1.4	0.3	0.5	1.6	1.6	1.4	1.5	0.9	0.7	0.4	0.9	0.9
454	D Alpha-helix propensity derived from designed sequences (Koehl-Levitt, 1999)	-0.04	0.57	0.27	-0.33	-0.01	1.24	-0.11	-0.26	-0.18	-0.38	-0.09	0.25	0	-0.02	-0.3	0.15	0.39	-0.06	0.21	0.05
455	D Beta-sheet propensity derived from designed sequences (Koehl-Levitt, 1999)	-0.12	-0.63	1.12	0.91	-0.67	0.76	1.34	-0.77	0.29	0.15	-0.71	1.05	0	1.67	0.34	1.45	-0.7	-0.7	-0.14	-0.49
456	D Composition of amino acids in extracellular proteins (percent) (Cedano et	8.6	2.9	4.9	5.1	3.7	7.8	2.1	4.6	6.3	8.8	2.5	4.6	4.9	4	4.2	7.3	6	6.7	1.4	3.6
457	D Composition of amino acids in anchored proteins (percent) (Cedano et al.,	7.6	2.2	5.2	6.2	4	6.9	2.1	5.1	5.8	9.4	2.1	4.4	5.4	4.1	5	7.2	6.1	6.7	1.4	3.2
458	D Composition of amino acids in membrane proteins (percent) (Cedano et al.,	8.1	2	3.8	4.6	5.6	7	2	6.7	4.4	11	2.8	3.7	4.7	3.1	4.6	7.3	5.6	7.7	1.8	3.3
459	D Composition of amino acids in intracellular proteins (percent) (Cedano et	7.9	1.9	5.5	7.1	3.9	7.1	2.1	5.2	6.7	8.6	2.4	4	5.3	4.4	4.9	6.6	5.3	6.8	1.2	3.1
460	D Composition of amino acids in nuclear proteins (percent) (Cedano et al.,	8.3	1.6	4.7	6.5	2.7	6.3	2.1	3.7	7.9	7.4	2.3	3.7	6.9	4.7	8.7	8.8	5.1	5.3	0.7	2.4
461	D Surface composition of amino acids in intracellular proteins of thermophiles	4.47	0.29	7.05	16.56	2.32	8.29	1.74	3.3	12.98	5.06	1.71	3.89	5.41	2.87	8.48	4.27	3.83	4.05	0.67	2.75
462	D Surface composition of amino acids in intracellular proteins of mesophiles	6.77	0.31	8.57	12.93	1.92	7.95	2.8	2.72	10.2	4.43	1.87	5.5	4.79	5.24	6.87	5.41	5.36	3.57	0.54	2.26
463	D Surface composition of amino acids in extracellular proteins of mesophiles	7.43	0.42	8.71	5.86	1.18	9.4	1.49	1.76	9.67	2.74	0.6	9.12	5.6	5.42	4.51	9.6	8.95	3.1	1.18	3.26
464	D Surface composition of amino acids in nuclear proteins (percent)	5.22	1.01	7.91	10.66	1.68	5.81	2.27	2.36	12.68	4.52	1.85	6.06	5.7	6	7.3	6.99	5.16	4.1	0.56	2.16
465	D Interior composition of amino acids in intracellular proteins of thermophiles	9.88	1.12	3.5	4.02	5.27	6.88	1.88	10.08	3.39	13.21	2.44	2.35	3.8	1.66	3.71	4.1	4.98	12.53	1.11	4.07
466	D Interior composition of amino acids in intracellular proteins of mesophiles	10.98	1.47	3.37	3.51	4.97	7.48	2.2	9.74	2.54	12.79	3.1	2.85	3.42	2.3	3.26	4.93	5.55	10.69	1.28	3.55
467	D Interior composition of amino acids in extracellular proteins of mesophiles	9.95	1.3	4.46	2.58	5.41	8.87	1.99	7.73	2	9.66	2.45	4.84	3.2	2.64	3.05	6.03	5.62	9.46	2.6	6.15
468	D Interior composition of amino acids in nuclear proteins (percent)	8.26	2.67	2.8	2.67	7.32	5.62	1.98	8.95	1.89	16.46	2.67	2.54	3.3	2.86	2.8	6	5	10.24	2.01	3.96
469	D Entire chain composition of amino acids in intracellular proteins of	7.39	0.74	5.14	9.8	3.91	7.53	1.82	6.96	7.81	9.45	2.1	3.06	4.54	2.22	5.91	4.18	4.45	8.62	0.9	3.46
470	D Entire chain composition of amino acids in intracellular proteins of	9.07	0.95	5.73	7.77	3.59	7.69	2.47	6.56	6.01	9	2.54	4.05	4.04	3.63	4.9	5.15	5.46	7.47	0.95	2.96
471	D Entire chain composition of amino acids in extracellular proteins of	8.82	0.9	6.38	4.05	3.51	9.11	1.77	5.05	5.45	6.54	1.62	6.77	4.28	3.89	3.71	7.64	7.12	6.6	1.96	4.85
472	D Entire chain compositino of amino acids in nuclear proteins (percent)	6.65	1.79	5.5	6.89	4.34	5.72	2.13	5.47	7.59	10.15	2.24	4.4	4.56	4.52	5.17	6.52	5.08	7	1.24	3.01
473	D Screening coefficients gamma, local (Avbelj, 2000)	0.163	0.316	0.212	0.212	0.41	0.08	0.315	0.474	0.255	0.315	0.356	0.124	NA	0.274	0.22	0.29	0.412	0.515	0.325	0.354
474	D Screening coefficients gamma, non-local (Avbelj, 2000)	0.236	0.259	0.168	0.306	0.328	-0.17	0.256	0.391	0.231	0.293	0.367	0.189	NA	0.314	0.233	0.202	0.308	0.436	0.197	0.223
475	D Slopes tripeptide, FDPB VFF neutral (Avbelj, 2000)	-0.49	-0.352	-0.375	-0.382	-0.309	-0.647	-0.357	-0.268	-0.409	-0.45	-0.375	-0.387	NA	-0.422	-0.429	-0.426	-0.24	-0.22	-0.325	-0.288
476	D Slopes tripeptides, LD VFF neutral (Avbelj, 2000)	-0.871	-0.666	-0.737	-0.773	-0.649	-0.822	-0.685	-0.617	-0.715	-0.798	-0.717	-0.741	NA	-0.728	-0.727	-0.679	-0.629	-0.599	-0.669	-0.655
477	D Slopes tripeptide, FDPB VFF noside (Avbelj, 2000)	-0.393	-0.222	-0.247	-0.26	-0.189	-0.57	-0.244	-0.144	-0.294	-0.281	-0.274	-0.268	NA	-0.291	-0.317	-0.28	-0.152	-0.08	-0.206	-0.155
478	D Slopes tripeptide FDPB VFF all (Avbelj, 2000)	-0.378	-0.206	-0.113	-0.165	-0.187	-0.56	-0.295	-0.134	-0.335	-0.266	-0.26	-0.245	NA	-0.29	-0.369	-0.251	-0.093	-0.084	-0.188	-0.147
479	D Slopes tripeptide FDPB PARSE neutral (Avbelj, 2000)	-0.729	-0.408	-0.545	-0.532	-0.454	-0.86	-0.519	-0.361	-0.508	-0.462	-0.518	-0.597	NA	-0.492	-0.535	-0.278	-0.367	-0.323	-0.455	-0.439
480	D Slopes dekapeptide, FDPB VFF neutral (Avbelj, 2000)	-0.623	-0.571	-0.626	-0.572	-0.461	-0.679	-0.508	-0.199	-0.581	-0.527	-0.571	-0.619	NA	-0.559	-0.567	-0.458	-0.233	-0.263	-0.327	-0.451
481	D Slopes proteins, FDPB VFF neutral (Avbelj, 2000)	-0.376	-0.441	-0.405	-0.362	-0.237	-0.392	-0.345	-0.194	-0.412	-0.317	-0.312	-0.403	NA	-0.362	-0.28	-0.374	-0.243	-0.355	-0.111	-0.171
482	D Side-chain conformation by gaussian evolutionary method (Yang et al., 2002)	NA	0.83	0.66	0.73	0.92	NA	0.92	0.88	0.77	0.89	0.77	0.76	0.94	0.59	0.62	0.58	0.73	0.88	0.86	0.93
483	D Amphiphilicity index (Mitaku et al., 2002)	0	0	0	1.27	0	0	1.45	0	3.67	0	0	0	0	1.25	2.45	0	0	0	6.93	5.06
484	D Volumes including the crystallographic waters using the ProtOr (Tsai et al.,	89.3	102.5	114.4	138.8	190.8	63.8	157.5	163	165.1	163.1	165.8	122.4	121.6	146.9	190.3	94.2	119.6	138.2	226.4	194.6
485	D Volumes not including the crystallographic waters using the ProtOr (Tsai et	90	103.3	117.3	142.2	191.9	64.9	160	163.9	167.3	164	167	124.7	122.9	149.4	194	95.4	121.5	139	228.2	197
486	D Electron-ion interaction potential values (Cosic, 1994)	0.0373	0.0829	0.1263	0.0058	0.0946	0.005	0.0242	0	0.0371	0	0.0823	0.0036	0.0198	0.0761	0.0959	0.0829	0.0941	0.0057	0.0548	0.0516
487	D Hydrophobicity scales (Ponnuswamy, 1993)	0.85	2.1	-1.1	-0.79	1.69	0	0.22	3.14	-1.19	1.99	1.42	-0.48	-1.14	-0.42	0.2	-0.52	-0.08	2.53	1.76	1.37
488	D Hydrophobicity coefficient in RP-HPLC, C18 with 0.1%TFA/MeCN/H2O (Wilce et	0.06	0.49	-0.2	-0.1	4.8	0.21	-2.24	3.48	-1.62	3.5	0.21	0.25	0.71	0.31	-0.85	-0.62	0.65	1.59	2.29	1.89
489	D Hydrophobicity coefficient in RP-HPLC, C8 with 0.1%TFA/MeCN/H2O (Wilce et al.	2.62	0.73	-2.84	-0.45	9.14	-1.15	-0.74	4.38	-2.78	6.57	-3.12	-1.27	-0.12	-1.69	1.26	-1.39	1.81	2.3	5.91	1.39
490	D Hydrophobicity coefficient in RP-HPLC, C4 with 0.1%TFA/MeCN/H2O (Wilce et al.	-1.64	9.3	0.7	1.18	-1.36	-1.85	7.17	3.02	-2.36	0.83	4.26	0.83	3.12	-0.04	-3.28	1.59	2.31	0.52	2.61	2.37
491	D Hydrophobicity coefficient in RP-HPLC, C18 with 0.1%TFA/2-PrOH/MeCN/H2O	-2.34	5.03	-0.48	1.3	2.57	-1.06	-3	7.26	1.56	1.09	0.62	2.81	-0.15	0.16	1.6	1.93	0.19	2.06	3.59	-2.58
492	D Hydrophilicity scale (Kuhn et al., 1995)	0.78	0.55	1.35	1.45	0.47	0.68	0.99	0.47	1.1	0.56	0.66	1.2	0.69	1.19	1.58	1	1.05	0.51	0.7	1
493	D Retention coefficient at pH 2 (Guo et al., 1986)	25	32	2	14	100	-2	-26	91	-26	100	68	-7	25	0	-7	-2	7	62	109	56
494	D Modified Kyte-Doolittle hydrophobicity scale (Juretic et al., 1998)	1.1	2.5	-3.6	-3.2	2.8	-0.64	-3.2	4.5	-4.11	3.8	1.9	-3.5	-1.9	-3.68	-5.1	-0.5	-0.7	4.2	-0.46	-1.3
495	D Interactivity scale obtained from the contact matrix (Bastolla et al., 2005)	0.1366	0.2745	-0.1233	-0.0484	0.4076	-0.0464	0.0549	0.4172	-0.0101	0.4251	0.1747	-0.0345	0.0019	0.0325	0.0363	-0.0433	0.0589	0.4084	0.2362	0.3167
496	D Interactivity scale obtained by maximizing the mean of correlation	0.0728	0.3557	-0.0552	-0.0295	0.4201	-0.0589	0.0874	0.3805	-0.0053	0.3819	0.1613	-0.039	-0.0492	0.0126	0.0394	-0.0282	0.0239	0.2947	0.4114	0.3113
497	D Interactivity scale obtained by maximizing the mean of correlation	0.151	0.3222	0.0047	-0.0639	0.3455	0.0248	0.1335	0.4238	-0.0158	0.3926	0.216	0.0381	0.0844	0.0246	-0.0103	0.004	0.1462	0.3997	0.2657	0.2998
498	D Linker propensity index (Suyama-Ohara, 2003)	-0.058	0.447	0.016	-0.128	0.24	0.331	0.195	0.06	-0.112	0.138	0.275	0.027	-0.478	-0.073	0	-0.177	-0.163	-0.052	0.564	0.322
499	D Knowledge-based membrane-propensity scale from 1D_Helix in MPtopo databases	-0.17	-0.06	0.37	0.15	-0.41	0.01	-0.02	-0.28	0.32	-0.28	-0.26	0.18	0.13	0.26	0.37	0.05	0.02	-0.17	-0.15	-0.09
500	D Knowledge-based membrane-propensity scale from 3D_Helix in MPtopo databases	-0.15	-0.15	0.41	0.3	-0.22	0.08	0.06	-0.29	0.24	-0.36	-0.19	0.22	0.15	0.03	0.32	0.16	-0.08	-0.24	-0.28	-0.03
501	D Linker propensity from all dataset (George-Heringa, 2003)	0.964	0.778	0.916	1.051	1.119	0.835	1.014	0.922	0.944	1.085	1.032	0.944	1.299	1.047	1.143	0.947	1.017	0.955	0.895	1
502	D Linker propensity from 1-linker dataset (George-Heringa, 2003)	0.974	0.972	0.892	1.054	1.122	0.845	0.949	0.928	0.946	1.11	0.923	0.988	1.362	1.092	1.129	0.932	1.023	0.923	0.879	0.902
503	D Linker propensity from 2-linker dataset (George-Heringa, 2003)	0.938	0.6856	0.857	1.139	1.11	0.892	1.109	0.986	0.952	1	1.077	0.902	1.266	0.916	1.137	0.956	1.018	0.959	0.971	1.157
504	D Linker propensity from 3-linker dataset (George-Heringa, 2003)	1.042	0.5	0.97	0.992	0.981	0.743	1.034	0.852	0.979	1.193	0.998	0.828	1.332	1.111	1.069	0.984	0.992	1.001	0.96	1.12
505	D Linker propensity from small dataset (linker length is less than six	1.065	1.015	0.836	0.736	1.368	1.022	0.973	1.189	0.478	1.192	1.369	0.762	1.241	0.861	1.131	1.097	0.822	1.14	1.017	0.836
506	D Linker propensity from medium dataset (linker length is between six and 14	0.99	0.644	0.915	1.053	1.121	0.785	1.054	0.95	1.003	1.106	1.093	0.873	1.314	0.999	1.132	0.911	0.988	0.957	0.939	1.09
507	D Linker propensity from long dataset (linker length is greater than 14	0.892	1.035	0.925	1.115	1.058	0.917	0.992	0.817	0.944	0.994	0.782	1.144	1.309	1.2	1.154	0.986	1.11	0.9	0.841	0.866
508	D Linker propensity from helical (annotated by DSSP) dataset (George-Heringa,	1.092	0.662	0.919	1.199	1.09	0.698	1.012	0.912	1.008	1.276	1.171	0.927	0.8	1.124	1.239	0.886	0.832	0.908	0.981	1.075
509	D Linker propensity from non-helical (annotated by DSSP) dataset	0.843	0.896	0.906	0.9	1.151	0.978	1.05	0.946	0.893	0.885	0.878	0.956	1.816	0.968	1.038	1.003	1.189	0.999	0.852	0.945
510	D The stability scale from the knowledge-based atom-atom potential (Zhou-Zhou,	2.18	3.89	1.75	1.89	5.88	1.17	2.51	4.5	2.12	4.71	3.63	1.85	2.09	2.16	2.71	1.66	2.18	3.77	6.46	5.01
511	D The relative stability scale extracted from mutation experiments (Zhou-Zhou,	1.79	2.22	2.33	2.52	4.84	0.7	3.06	4.59	2.5	4.72	3.91	2.83	2.45	2.37	3.2	1.82	2.45	3.67	5.64	4.46
512	D Buriability (Zhou-Zhou, 2004)	13.4	22.6	8.2	7.3	23.9	7	11.3	20.3	6.1	20.8	15.7	7.6	9.9	8.5	8.5	8.2	10.3	19.5	24.5	19.5
513	D Linker index (Bae et al., 2005)	0.0166	0.5724	-0.1278	-0.1794	0.3561	-0.0442	0.1643	0.2758	-0.2134	0.2523	0.0197	-0.0786	-0.4188	-0.1051	-0.0762	-0.1629	-0.0701	0.1782	0.3836	0.25
514	D Mean volumes of residues buried in protein interiors (Harpaz et al., 1994)	90.1	113.2	117.1	140.8	193.5	63.8	159.3	164.9	170	164.6	167.7	127.5	123.1	149.4	192.8	94.2	120	139.1	197.1	231.7
515	D Average volumes of residues (Pontius et al., 1996)	91.5	114.4	135.2	154.6	198.8	67.5	163.2	162.6	162.5	163.4	165.9	138.3	123.4	156.4	196.1	102	126	138.4	209.8	237.2
516	D Hydrostatic pressure asymmetry index, PAI (Di Giulio, 2005)	1.076	0.753	1.29	1.118	0.869	1.346	0.985	0.926	1.105	1.054	0.974	1.056	0.82	0.729	1.361	1.342	0.871	1.131	0.666	0.531
517	D Hydrophobicity index (Wolfenden et al., 1979)	1.12	0.59	-0.83	-0.92	0.67	1.2	-0.93	1.16	-0.8	1.18	0.55	-0.83	0.54	-0.78	-2.55	-0.05	-0.02	1.13	-0.19	-0.23
518	D Average internal preferences (Olsen, 1980)	1.38	1.43	0.52	0.71	1.72	1.34	0.66	2.32	0.15	1.47	1.78	0.37	0.85	0.22	0	0.86	0.89	1.99	0.82	0.47
519	D Hydrophobicity-related index (Kidera et al., 1985)	-0.27	-1.05	0.81	1.17	-1.43	-0.16	0.28	-0.77	1.7	-1.1	-0.73	0.81	-0.75	1.1	1.87	0.42	0.63	-0.4	-1.57	-0.56
520	D Apparent partition energies calculated from Wertz-Scheraga index (Guy, 1985)	0.05	-0.84	0.41	0.38	-0.45	0.31	-0.41	-0.69	0.57	-0.62	-0.38	0.29	0.46	0.46	0.12	0.12	0.38	-0.46	-0.98	-0.25
521	D Apparent partition energies calculated from Robson-Osguthorpe index (Guy,	0.54	-1.13	0.65	0.38	-1.51	NA	-0.59	-2.15	0.48	-1.08	-0.97	0.38	-0.22	0.05	-0.16	0.65	0.27	-0.75	-1.61	-1.13
522	D Apparent partition energies calculated from Janin index (Guy, 1985)	-0.31	-0.87	0.58	0.68	-0.45	-0.33	0.13	-0.66	1.79	-0.53	-0.38	0.49	0.34	0.7	1.3	0.1	0.21	-0.62	-0.27	0.4
523	D Apparent partition energies calculated from Chothia index (Guy, 1985)	-0.27	-0.23	0.5	0.33	-0.55	-0.22	0.37	-0.8	1.17	-0.44	-0.31	0.61	0.36	1	2	0.17	0.18	-0.65	0.05	0.48
524	D Hydropathies of amino acid side chains, neutral form (Roseman, 1988)	0.39	0.25	-0.71	-0.18	2.27	0	-0.6	1.82	0.32	1.82	0.96	-1.91	NA	-1.3	NA	-1.24	-1	1.3	2.13	1.47
525	D Hydropathies of amino acid side chains, pi-values in pH 7.0 (Roseman, 1988)	0.39	0.25	-3.81	-2.91	2.27	0	-0.64	1.82	-2.77	1.82	0.96	-1.91	NA	-1.3	-3.95	-1.24	-1	1.3	2.13	1.47
526	D Weights from the IFH scale (Jacobs-White, 1989)	0.18	0.27	-2.36	-2.1	0.5	0.09	-1.48	0.37	-2.53	0.41	0.44	-1.3	-0.2	-1.22	-5.4	-0.4	-0.34	0.32	-0.01	-0.08
527	D Hydrophobicity index, 3.0 pH (Cowan-Whittaker, 1990)	0.42	0.84	-0.51	-0.37	1.74	0	-2.28	1.81	-2.03	1.8	1.18	-1.03	0.86	-0.96	-1.56	-0.64	-0.26	1.34	1.46	0.51
528	D Scaled side chain hydrophobicity values (Black-Mould, 1991)	0.616	0.68	0.028	0.043	1	0.501	0.165	0.943	0.283	0.943	0.738	0.236	0.711	0.251	0	0.359	0.45	0.825	0.878	0.88
529	D Hydrophobicity scale from native protein structures (Casari-Sippl, 1992)	0.2	1.9	-1.4	-1.3	1	-0.1	0.4	1.4	-1.6	0.5	0.5	-0.5	-1	-1.1	-0.7	-0.7	-0.4	0.7	1.6	0.5
530	D NNEIG index (Cornette et al., 1987)	50.76	58.74	43.17	43.48	53.45	50.27	49.33	57.3	42.92	53.89	52.75	45.8	45.39	46.09	48.66	47.24	49.26	56.12	53.59	51.79
531	D SWEIG index (Cornette et al., 1987)	-0.414	0.162	-1.31	-1.218	1.938	-0.684	-0.63	1.237	-0.67	1.215	1.02	-0.916	-0.503	-0.905	-0.584	-0.563	-0.289	0.899	0.514	1.699
532	D PRIFT index (Cornette et al., 1987)	-0.96	4.54	-5.68	-3.86	5.06	-1.28	-0.62	5.54	-5.62	6.81	4.76	-1.94	-4.47	-5.3	0.75	-1.92	-3.99	5.39	0.21	3.34
533	D PRILS index (Cornette et al., 1987)	-0.26	0.83	-1.3	-0.73	1.09	-0.4	-0.18	1.1	-1.01	1.52	1.09	-0.46	-0.62	-0.83	0.08	-0.55	-0.71	1.15	-0.13	0.69
534	D ALTFT index (Cornette et al., 1987)	-0.73	0.64	-6.13	-2.9	5.2	-2.67	3.03	5.04	-5.99	4.91	3.34	-5.29	-4.32	-0.96	-1.03	-3	-1.91	3.98	0.51	2.87
535	D ALTLS index (Cornette et al., 1987)	-1.35	4.37	-11.88	-4.56	11.35	-5.82	6.54	10.93	-11.92	9.88	7.47	-10.96	-10.86	-1.34	-3.89	-6.21	-4.83	8.2	1.8	7.61
536	D TOTFT index (Cornette et al., 1987)	-0.56	1.78	-4.31	-2.35	3.67	-1.35	0.81	3.83	-4.08	4.09	3.11	-2.87	-3.22	-2.31	-0.26	-1.85	-1.97	3.31	-0.11	2.17
537	D TOTLS index (Cornette et al., 1987)	1.37	-4.47	8.93	4.04	-7.96	3.39	-1.65	-7.92	7.7	-8.68	-7.13	6.29	6.25	3.88	1.33	4.08	4.02	-6.94	0.79	-4.73
538	D Relative partition energies derived by the Bethe approximation	-0.02	-0.96	0.72	0.74	-2.22	0.38	0	-1.89	1.01	-2.29	-1.36	0.63	0.47	0.56	0.44	0.55	0.25	-1.34	-1.28	-0.88
539	D Optimized relative partition energies - method A (Miyazawa-Jernigan, 1999)	0	-0.16	0.12	0.12	-0.36	0.06	0	-0.31	0.17	-0.37	-0.22	0.1	0.08	0.09	0.07	0.09	0.04	-0.22	-0.21	-0.14
540	D Optimized relative partition energies - method B (Miyazawa-Jernigan, 1999)	-0.03	-0.36	0.17	0.23	-0.34	0.09	-0.04	-0.33	0.32	-0.38	-0.3	0.13	0.2	0.13	0.09	0.1	0.01	-0.29	-0.24	-0.23
541	D Optimized relative partition energies - method C (Miyazawa-Jernigan, 1999)	-0.04	-0.38	0.19	0.23	-0.38	0.09	-0.04	-0.34	0.33	-0.37	-0.3	0.13	0.19	0.14	0.07	0.12	0.03	-0.29	-0.33	-0.29
542	D Optimized relative partition energies - method D (Miyazawa-Jernigan, 1999)	-0.02	-0.32	0.19	0.21	-0.33	-0.02	-0.02	-0.28	0.3	-0.32	-0.25	0.1	0.11	0.15	0.08	0.11	0.05	-0.23	-0.27	-0.23
543	D Hydrophobicity index (Engelman et al., 1986)	-1.6	-2	9.2	8.2	-3.7	-1	3	-3.1	8.8	-2.8	-3.4	4.8	0.2	4.1	12.3	-0.6	-1.2	-2.6	-1.9	0.7
544	D Hydrophobicity index (Fasman, 1989)	-0.21	-6.04	1.36	2.3	-4.65	0	-1.23	-4.81	3.88	-4.68	-3.66	0.96	0.75	1.52	2.11	1.74	0.78	-3.5	-3.32	-1.01
